# Supplementary material for: Intradermal Delivery of Catalase via Extracellular Vesicles for Targeted Photoaging Therapy
Source: Biomater Res. 2026 Mar 18;30:0329. doi: 10.34133/bmr.0329 (PMC12996640; doi:10.34133/bmr.0329)
Supplement: Supplementary 1 — Table S1 [file bmr.0329.f1.xlsx]

## Sheet: Sheet 1
Protein ID	logFC	sign	Group	Protein Description	Gene Name
P04040	18.5558	Up	313EV vs 205EV	Catalase	CAT
P0DMV9	16.0718	Up	313EV vs 205EV	Heat shock 70 kDa protein 1B	HSPA1B
P02795	13.4065	Up	313EV vs 205EV	Metallothionein-2	MT2A
P67936	12.9681	Up	313EV vs 205EV	Tropomyosin alpha-4 chain	TPM4
P16989	12.847	Up	313EV vs 205EV	Y-box-binding protein 3	YBX3
Q92945	12.751	Up	313EV vs 205EV	Far upstream element-binding protein 2	KHSRP
P63313	12.7269	Up	313EV vs 205EV	Thymosin beta-10	TMSB10
P49321	12.723	Up	313EV vs 205EV	Nuclear autoantigenic sperm protein	NASP
P39687	12.3249	Up	313EV vs 205EV	Acidic leucine-rich nuclear phosphoprotein 32 family member A	ANP32A
O00151	12.2175	Up	313EV vs 205EV	PDZ and LIM domain protein 1	PDLIM1
Q99878	12.1834	Up	313EV vs 205EV	Histone H2A type 1-J	H2AC14
Q6ZRF8	12.0687	Up	313EV vs 205EV	RING finger protein 207	RNF207
Q8NCW5	11.6571	Up	313EV vs 205EV	NAD(P)H-hydrate epimerase	NAXE
Q09666	11.6026	Up	313EV vs 205EV	Neuroblast differentiation-associated protein AHNAK	AHNAK
Q16643	11.397	Up	313EV vs 205EV	Drebrin	DBN1
P23588	11.3601	Up	313EV vs 205EV	Eukaryotic translation initiation factor 4B	EIF4B
Q8NDC0	11.3148	Up	313EV vs 205EV	MAPK-interacting and spindle-stabilizing protein-like	MAPK1IP1L
Q15424	11.2713	Up	313EV vs 205EV	Scaffold attachment factor B1	SAFB
Q9H1E3	11.2306	Up	313EV vs 205EV	Nuclear ubiquitous casein and cyclin-dependent kinase substrate 1	NUCKS1
P41236	11.2106	Up	313EV vs 205EV	Protein phosphatase inhibitor 2	PPP1R2
O00273	11.172	Up	313EV vs 205EV	DNA fragmentation factor subunit alpha	DFFA
O43399	11.1201	Up	313EV vs 205EV	Tumor protein D54	TPD52L2
P25786	11.0809	Up	313EV vs 205EV	Proteasome subunit alpha type-1	PSMA1
Q14103	11.05	Up	313EV vs 205EV	Heterogeneous nuclear ribonucleoprotein D0	HNRNPD
Q9UNZ2	11.0112	Up	313EV vs 205EV	NSFL1 cofactor p47	NSFL1C
Q9UQ35	10.8008	Up	313EV vs 205EV	Serine/arginine repetitive matrix protein 2	SRRM2
Q13867	10.79	Up	313EV vs 205EV	Bleomycin hydrolase	BLMH
P13798	10.7864	Up	313EV vs 205EV	Acylamino-acid-releasing enzyme	APEH
Q14061	10.6859	Up	313EV vs 205EV	Cytochrome c oxidase copper chaperone	COX17
P42167	10.6827	Up	313EV vs 205EV	Lamina-associated polypeptide 2, isoforms beta/gamma	TMPO
Q13561	10.6521	Up	313EV vs 205EV	Dynactin subunit 2	DCTN2
Q9Y6I3	10.6087	Up	313EV vs 205EV	Epsin-1	EPN1
Q8IZ21	10.6012	Up	313EV vs 205EV	Phosphatase and actin regulator 4	PHACTR4
P09493	10.5992	Up	313EV vs 205EV	Tropomyosin alpha-1 chain	TPM1
O43504	10.5761	Up	313EV vs 205EV	Ragulator complex protein LAMTOR5	LAMTOR5
Q9P206	10.5666	Up	313EV vs 205EV	NHS-like protein 3	NHSL3
Q9C005	10.527	Up	313EV vs 205EV	Protein dpy-30 homolog	DPY30
Q9BRA2	10.5232	Up	313EV vs 205EV	Thioredoxin domain-containing protein 17	TXNDC17
O14979	10.5106	Up	313EV vs 205EV	Heterogeneous nuclear ribonucleoprotein D-like	HNRNPDL
P16083	10.438	Up	313EV vs 205EV	Ribosyldihydronicotinamide dehydrogenase [quinone]	NQO2
Q9NX55	10.4234	Up	313EV vs 205EV	Huntingtin-interacting protein K	HYPK
P25787	10.4199	Up	313EV vs 205EV	Proteasome subunit alpha type-2	PSMA2
Q13428	10.3945	Up	313EV vs 205EV	Treacle protein	TCOF1
P55327	10.35	Up	313EV vs 205EV	Tumor protein D52	TPD52
Q9UMX0	10.3453	Up	313EV vs 205EV	Ubiquilin-1	UBQLN1
P63027	10.2993	Up	313EV vs 205EV	Vesicle-associated membrane protein 2	VAMP2
P63165	10.2416	Up	313EV vs 205EV	Small ubiquitin-related modifier 1	SUMO1
P26599	10.2383	Up	313EV vs 205EV	Polypyrimidine tract-binding protein 1	PTBP1
Q9NQP4	10.2382	Up	313EV vs 205EV	Prefoldin subunit 4	PFDN4
P09651	10.2198	Up	313EV vs 205EV	Heterogeneous nuclear ribonucleoprotein A1	HNRNPA1
O00622	10.186	Up	313EV vs 205EV	CCN family member 1	CCN1
P22234	10.1726	Up	313EV vs 205EV	Bifunctional phosphoribosylaminoimidazole carboxylase/phosphoribosylaminoimidazole succinocarboxamide synthetase	PAICS
Q96A49	10.1583	Up	313EV vs 205EV	Synapse-associated protein 1	SYAP1
P84090	10.1555	Up	313EV vs 205EV	Enhancer of rudimentary homolog	ERH
Q13283	10.1391	Up	313EV vs 205EV	Ras GTPase-activating protein-binding protein 1	G3BP1
Q96B54	10.1216	Up	313EV vs 205EV	Zinc finger protein 428	ZNF428
P54725	10.1096	Up	313EV vs 205EV	UV excision repair protein RAD23 homolog A	RAD23A
P49721	10.0649	Up	313EV vs 205EV	Proteasome subunit beta type-2	PSMB2
P61289	9.99259	Up	313EV vs 205EV	Proteasome activator complex subunit 3	PSME3
Q8WW12	9.98729	Up	313EV vs 205EV	PEST proteolytic signal-containing nuclear protein	PCNP
P20810	9.98471	Up	313EV vs 205EV	Calpastatin	CAST
Q15075	9.95803	Up	313EV vs 205EV	Early endosome antigen 1	EEA1
O75937	9.95599	Up	313EV vs 205EV	DnaJ homolog subfamily C member 8	DNAJC8
P09429	9.94991	Up	313EV vs 205EV	High mobility group protein B1	HMGB1
Q32MZ4	9.91351	Up	313EV vs 205EV	Leucine-rich repeat flightless-interacting protein 1	LRRFIP1
Q92688	9.88142	Up	313EV vs 205EV	Acidic leucine-rich nuclear phosphoprotein 32 family member B	ANP32B
O95819	9.86442	Up	313EV vs 205EV	Mitogen-activated protein kinase kinase kinase kinase 4	MAP4K4
P43243	9.84457	Up	313EV vs 205EV	Matrin-3	MATR3
Q15274	9.82919	Up	313EV vs 205EV	Nicotinate-nucleotide pyrophosphorylase [carboxylating]	QPRT
Q14676	9.79807	Up	313EV vs 205EV	Mediator of DNA damage checkpoint protein 1	MDC1
Q9H299	9.78847	Up	313EV vs 205EV	SH3 domain-binding glutamic acid-rich-like protein 3	SH3BGRL3
Q9NWQ8	9.778	Up	313EV vs 205EV	Phosphoprotein associated with glycosphingolipid-enriched microdomains 1	PAG1
P20618	9.75707	Up	313EV vs 205EV	Proteasome subunit beta type-1	PSMB1
P09496	9.73991	Up	313EV vs 205EV	Clathrin light chain A	CLTA
Q16881	9.73859	Up	313EV vs 205EV	Thioredoxin reductase 1, cytoplasmic	TXNRD1
P16930	9.68495	Up	313EV vs 205EV	Fumarylacetoacetase	FAH
P28070	9.68469	Up	313EV vs 205EV	Proteasome subunit beta type-4	PSMB4
P98172	9.67241	Up	313EV vs 205EV	Ephrin-B1	EFNB1
Q9Y520	9.66108	Up	313EV vs 205EV	Protein PRRC2C	PRRC2C
O43852	9.64041	Up	313EV vs 205EV	Calumenin	CALU
Q96PD2	9.60942	Up	313EV vs 205EV	Discoidin, CUB and LCCL domain-containing protein 2	DCBLD2
Q6WCQ1	9.56638	Up	313EV vs 205EV	Myosin phosphatase Rho-interacting protein	MPRIP
Q15942	9.54679	Up	313EV vs 205EV	Zyxin	ZYX
P09497	9.52492	Up	313EV vs 205EV	Clathrin light chain B	CLTB
P48634	9.48165	Up	313EV vs 205EV	Protein PRRC2A	PRRC2A
P38159	9.48075	Up	313EV vs 205EV	RNA-binding motif protein, X chromosome	RBMX
Q9GZT8	9.47776	Up	313EV vs 205EV	NIF3-like protein 1	NIF3L1
Q8TCZ2	9.47693	Up	313EV vs 205EV	CD99 antigen-like protein 2	CD99L2
Q9NYJ1	9.46632	Up	313EV vs 205EV	Cytochrome c oxidase assembly factor 4 homolog, mitochondrial	COA4
Q9BRP8	9.4661	Up	313EV vs 205EV	Partner of Y14 and mago	PYM1
Q9Y5V3	9.45787	Up	313EV vs 205EV	Melanoma-associated antigen D1	MAGED1
Q9H425	9.45381	Up	313EV vs 205EV	Uncharacterized protein C1orf198	C1orf198
Q13541	9.45165	Up	313EV vs 205EV	Eukaryotic translation initiation factor 4E-binding protein 1	EIF4EBP1
P05386	9.44574	Up	313EV vs 205EV	Large ribosomal subunit protein P1	RPLP1
Q08945	9.44158	Up	313EV vs 205EV	FACT complex subunit SSRP1	SSRP1
P62942	9.40258	Up	313EV vs 205EV	Peptidyl-prolyl cis-trans isomerase FKBP1A	FKBP1A
Q5VTE0	9.36978	Up	313EV vs 205EV	Putative elongation factor 1-alpha-like 3	EEF1A1P5
Q9H6Z4	9.34938	Up	313EV vs 205EV	Ran-binding protein 3	RANBP3
P0DX04	9.3409	Up	313EV vs 205EV	Thymosin beta-15C	TMSB15C
Q99622	9.29621	Up	313EV vs 205EV	Protein C10	C12orf57
Q86UP2	9.29072	Up	313EV vs 205EV	Kinectin	KTN1
Q14157	9.28291	Up	313EV vs 205EV	Ubiquitin-associated protein 2-like	UBAP2L
Q12888	9.2735	Up	313EV vs 205EV	TP53-binding protein 1	TP53BP1
Q9UKV3	9.25578	Up	313EV vs 205EV	Apoptotic chromatin condensation inducer in the nucleus	ACIN1
P35754	9.25101	Up	313EV vs 205EV	Glutaredoxin-1	GLRX
P48681	9.23875	Up	313EV vs 205EV	Nestin	NES
Q9UEE9	9.22532	Up	313EV vs 205EV	Craniofacial development protein 1	CFDP1
O00233	9.18864	Up	313EV vs 205EV	26S proteasome non-ATPase regulatory subunit 9	PSMD9
P50151	9.18657	Up	313EV vs 205EV	Guanine nucleotide-binding protein G(I)/G(S)/G(O) subunit gamma-10	GNG10
O60220	9.11747	Up	313EV vs 205EV	Mitochondrial import inner membrane translocase subunit Tim8 A	TIMM8A
Q9Y2B0	9.09029	Up	313EV vs 205EV	Protein canopy homolog 2	CNPY2
Q14980	9.07582	Up	313EV vs 205EV	Nuclear mitotic apparatus protein 1	NUMA1
Q03252	9.062	Up	313EV vs 205EV	Lamin-B2	LMNB2
P08138	9.05677	Up	313EV vs 205EV	Tumor necrosis factor receptor superfamily member 16	NGFR
Q02818	9.05399	Up	313EV vs 205EV	Nucleobindin-1	NUCB1
O15355	9.03322	Up	313EV vs 205EV	Protein phosphatase 1G	PPM1G
Q9Y6H1	9.03065	Up	313EV vs 205EV	Coiled-coil-helix-coiled-coil-helix domain-containing protein 2	CHCHD2
Q15459	9.02893	Up	313EV vs 205EV	Splicing factor 3A subunit 1	SF3A1
Q8WZA0	9.01176	Up	313EV vs 205EV	Protein LZIC	LZIC
P37840	8.99805	Up	313EV vs 205EV	Alpha-synuclein	SNCA
Q00688	8.98346	Up	313EV vs 205EV	Peptidyl-prolyl cis-trans isomerase FKBP3	FKBP3
Q14677	8.9639	Up	313EV vs 205EV	Clathrin interactor 1	CLINT1
P82970	8.94945	Up	313EV vs 205EV	High mobility group nucleosome-binding domain-containing protein 5	HMGN5
Q13177	8.90626	Up	313EV vs 205EV	Serine/threonine-protein kinase PAK 2	PAK2
P80303	8.87715	Up	313EV vs 205EV	Nucleobindin-2	NUCB2
Q13162	8.86745	Up	313EV vs 205EV	Peroxiredoxin-4	PRDX4
P09622	8.85296	Up	313EV vs 205EV	Dihydrolipoyl dehydrogenase, mitochondrial	DLD
Q96TA1	8.84167	Up	313EV vs 205EV	Protein Niban 2	NIBAN2
Q96CT7	8.83704	Up	313EV vs 205EV	Coiled-coil domain-containing protein 124	CCDC124
P62750	8.83043	Up	313EV vs 205EV	Large ribosomal subunit protein uL23	RPL23A
E9PAV3	8.8265	Up	313EV vs 205EV	Nascent polypeptide-associated complex subunit alpha, muscle-specific form	NACA
P09012	8.75594	Up	313EV vs 205EV	U1 small nuclear ribonucleoprotein A	SNRPA
O15234	8.74329	Up	313EV vs 205EV	Protein CASC3	CASC3
Q9H8Y8	8.72504	Up	313EV vs 205EV	Golgi reassembly-stacking protein 2	GORASP2
Q99653	8.7087	Up	313EV vs 205EV	Calcineurin B homologous protein 1	CHP1
O14974	8.70862	Up	313EV vs 205EV	Protein phosphatase 1 regulatory subunit 12A	PPP1R12A
Q8IVW6	8.70523	Up	313EV vs 205EV	AT-rich interactive domain-containing protein 3B	ARID3B
P78559	8.69655	Up	313EV vs 205EV	Microtubule-associated protein 1A	MAP1A
Q99614	8.67821	Up	313EV vs 205EV	Tetratricopeptide repeat protein 1	TTC1
Q7Z4V5	8.66561	Up	313EV vs 205EV	Hepatoma-derived growth factor-related protein 2	HDGFL2
Q99729	8.64923	Up	313EV vs 205EV	Heterogeneous nuclear ribonucleoprotein A/B	HNRNPAB
Q9UMX5	8.64012	Up	313EV vs 205EV	Neudesin	NENF
P62861	8.63791	Up	313EV vs 205EV	Ubiquitin-like FUBI-ribosomal protein eS30 fusion protein	FAU
P52815	8.59235	Up	313EV vs 205EV	Large ribosomal subunit protein bL12m	MRPL12
Q15293	8.59029	Up	313EV vs 205EV	Reticulocalbin-1	RCN1
Q9NWH9	8.56905	Up	313EV vs 205EV	SAFB-like transcription modulator	SLTM
P10606	8.56849	Up	313EV vs 205EV	Cytochrome c oxidase subunit 5B, mitochondrial	COX5B
Q8WWM7	8.56342	Up	313EV vs 205EV	Ataxin-2-like protein	ATXN2L
P63220	8.5372	Up	313EV vs 205EV	Small ribosomal subunit protein eS21	RPS21
Q99436	8.53354	Up	313EV vs 205EV	Proteasome subunit beta type-7	PSMB7
C9JLW8	8.53247	Up	313EV vs 205EV	Mapk-regulated corepressor-interacting protein 1	MCRIP1
P60709	8.51907	Up	313EV vs 205EV	Actin, cytoplasmic 1	ACTB
Q9UJU6	8.50357	Up	313EV vs 205EV	Drebrin-like protein	DBNL
P62308	8.49721	Up	313EV vs 205EV	Small nuclear ribonucleoprotein G	SNRPG
Q5JSH3	8.47481	Up	313EV vs 205EV	WD repeat-containing protein 44	WDR44
O75167	8.45778	Up	313EV vs 205EV	Phosphatase and actin regulator 2	PHACTR2
Q9Y4E1	8.44987	Up	313EV vs 205EV	WASH complex subunit 2C	WASHC2C
P02768	8.4455	Up	313EV vs 205EV	Albumin	ALB
O95208	8.43554	Up	313EV vs 205EV	Epsin-2	EPN2
Q15637	8.4321	Up	313EV vs 205EV	Splicing factor 1	SF1
P05455	8.42547	Up	313EV vs 205EV	Lupus La protein	SSB
P18859	8.39676	Up	313EV vs 205EV	ATP synthase-coupling factor 6, mitochondrial	ATP5PF
Q01658	8.39173	Up	313EV vs 205EV	Protein Dr1	DR1
Q8N474	8.38194	Up	313EV vs 205EV	Secreted frizzled-related protein 1	SFRP1
Q13263	8.38177	Up	313EV vs 205EV	Transcription intermediary factor 1-beta	TRIM28
Q9H3K6	8.37337	Up	313EV vs 205EV	BolA-like protein 2	BOLA2
Q9C0C2	8.37259	Up	313EV vs 205EV	182 kDa tankyrase-1-binding protein	TNKS1BP1
P25789	8.3558	Up	313EV vs 205EV	Proteasome subunit alpha type-4	PSMA4
P23246	8.33909	Up	313EV vs 205EV	Splicing factor, proline- and glutamine-rich	SFPQ
Q9P013	8.33522	Up	313EV vs 205EV	Spliceosome-associated protein CWC15 homolog	CWC15
Q9NYL9	8.32665	Up	313EV vs 205EV	Tropomodulin-3	TMOD3
Q96IZ0	8.32575	Up	313EV vs 205EV	PRKC apoptosis WT1 regulator protein	PAWR
Q99618	8.32456	Up	313EV vs 205EV	Cell division cycle-associated protein 3	CDCA3
Q08209	8.31741	Up	313EV vs 205EV	Protein phosphatase 3 catalytic subunit alpha	PPP3CA
P35612	8.31387	Up	313EV vs 205EV	Beta-adducin	ADD2
P12532	8.30763	Up	313EV vs 205EV	Creatine kinase U-type, mitochondrial	CKMT1A
P29218	8.29861	Up	313EV vs 205EV	Inositol monophosphatase 1	IMPA1
Q8TF74	8.29099	Up	313EV vs 205EV	WAS/WASL-interacting protein family member 2	WIPF2
P01111	8.28342	Up	313EV vs 205EV	GTPase NRas	NRAS
P12270	8.26629	Up	313EV vs 205EV	Nucleoprotein TPR	TPR
Q07021	8.24976	Up	313EV vs 205EV	Complement component 1 Q subcomponent-binding protein, mitochondrial	C1QBP
Q13409	8.22776	Up	313EV vs 205EV	Cytoplasmic dynein 1 intermediate chain 2	DYNC1I2
Q7Z434	8.22409	Up	313EV vs 205EV	Mitochondrial antiviral-signaling protein	MAVS
P17096	8.2175	Up	313EV vs 205EV	High mobility group protein HMG-I/HMG-Y	HMGA1
Q9P0K7	8.21689	Up	313EV vs 205EV	Ankycorbin	RAI14
O60784	8.21499	Up	313EV vs 205EV	Target of Myb1 membrane trafficking protein	TOM1
Q4VC31	8.21299	Up	313EV vs 205EV	Protein MIX23	MIX23
Q15691	8.2035	Up	313EV vs 205EV	Microtubule-associated protein RP/EB family member 1	MAPRE1
Q15714	8.20045	Up	313EV vs 205EV	TSC22 domain family protein 1	TSC22D1
Q96T23	8.19921	Up	313EV vs 205EV	Remodeling and spacing factor 1	RSF1
Q99459	8.16068	Up	313EV vs 205EV	Cell division cycle 5-like protein	CDC5L
Q96DG6	8.15956	Up	313EV vs 205EV	Carboxymethylenebutenolidase homolog	CMBL
P08708	8.15945	Up	313EV vs 205EV	Small ribosomal subunit protein eS17	RPS17
O75821	8.15272	Up	313EV vs 205EV	Eukaryotic translation initiation factor 3 subunit G	EIF3G
Q6FI81	8.14272	Up	313EV vs 205EV	Anamorsin	CIAPIN1
P82979	8.14007	Up	313EV vs 205EV	SAP domain-containing ribonucleoprotein	SARNP
P40855	8.13943	Up	313EV vs 205EV	Peroxisomal biogenesis factor 19	PEX19
Q9Y2W1	8.12104	Up	313EV vs 205EV	Thyroid hormone receptor-associated protein 3	THRAP3
Q9H6F5	8.11945	Up	313EV vs 205EV	Coiled-coil domain-containing protein 86	CCDC86
Q13136	8.11939	Up	313EV vs 205EV	Liprin-alpha-1	PPFIA1
Q53H82	8.11599	Up	313EV vs 205EV	Endoribonuclease LACTB2	LACTB2
P26583	8.11225	Up	313EV vs 205EV	High mobility group protein B2	HMGB2
O43598	8.10712	Up	313EV vs 205EV	5-hydroxymethyl-dUMP N-hydrolase	DNPH1
Q6P6B1	8.08758	Up	313EV vs 205EV	Glutamate-rich protein 5	ERICH5
Q96EI5	8.08534	Up	313EV vs 205EV	Transcription elongation factor A protein-like 4	TCEAL4
Q93045	8.06128	Up	313EV vs 205EV	Stathmin-2	STMN2
Q9H7C9	8.05854	Up	313EV vs 205EV	Mth938 domain-containing protein	AAMDC
Q9Y4J8	8.04365	Up	313EV vs 205EV	Dystrobrevin alpha	DTNA
Q96GX9	8.04024	Up	313EV vs 205EV	Methylthioribulose-1-phosphate dehydratase	APIP
Q14789	8.03792	Up	313EV vs 205EV	Golgin subfamily B member 1	GOLGB1
Q969H8	8.00531	Up	313EV vs 205EV	Myeloid-derived growth factor	MYDGF
P23470	8.0021	Up	313EV vs 205EV	Receptor-type tyrosine-protein phosphatase gamma	PTPRG
P07919	7.99339	Up	313EV vs 205EV	Cytochrome b-c1 complex subunit 6, mitochondrial	UQCRH
P56159	7.98433	Up	313EV vs 205EV	GDNF family receptor alpha-1	GFRA1
Q6PKG0	7.97757	Up	313EV vs 205EV	La-related protein 1	LARP1
P02545	7.97115	Up	313EV vs 205EV	Prelamin-A/C	LMNA
Q6ZVF9	7.96628	Up	313EV vs 205EV	G protein-regulated inducer of neurite outgrowth 3	GPRIN3
Q4V328	7.95102	Up	313EV vs 205EV	GRIP1-associated protein 1	GRIPAP1
P21291	7.94602	Up	313EV vs 205EV	Cysteine and glycine-rich protein 1	CSRP1
Q06323	7.93977	Up	313EV vs 205EV	Proteasome activator complex subunit 1	PSME1
P32929	7.93479	Up	313EV vs 205EV	Cystathionine gamma-lyase	CTH
Q12802	7.92636	Up	313EV vs 205EV	A-kinase anchor protein 13	AKAP13
Q8IYT4	7.91415	Up	313EV vs 205EV	Katanin p60 ATPase-containing subunit A-like 2	KATNAL2
P83916	7.91402	Up	313EV vs 205EV	Chromobox protein homolog 1	CBX1
Q9BRF8	7.90266	Up	313EV vs 205EV	Serine/threonine-protein phosphatase CPPED1	CPPED1
Q9Y608	7.90094	Up	313EV vs 205EV	Leucine-rich repeat flightless-interacting protein 2	LRRFIP2
Q13228	7.86595	Up	313EV vs 205EV	Methanethiol oxidase	SELENBP1
P0DPH8	7.85901	Up	313EV vs 205EV	Tubulin alpha-3D chain	TUBA3D
O76070	7.83711	Up	313EV vs 205EV	Gamma-synuclein	SNCG
P10412	7.82553	Up	313EV vs 205EV	Histone H1.4	H1-4
Q9UNF1	7.8223	Up	313EV vs 205EV	Melanoma-associated antigen D2	MAGED2
Q7Z422	7.81216	Up	313EV vs 205EV	SUZ domain-containing protein 1	SZRD1
P62314	7.80645	Up	313EV vs 205EV	Small nuclear ribonucleoprotein Sm D1	SNRPD1
Q96B36	7.80605	Up	313EV vs 205EV	Proline-rich AKT1 substrate 1	AKT1S1
O94888	7.80359	Up	313EV vs 205EV	UBX domain-containing protein 7	UBXN7
Q9Y6A5	7.80065	Up	313EV vs 205EV	Transforming acidic coiled-coil-containing protein 3	TACC3
O43765	7.79976	Up	313EV vs 205EV	Small glutamine-rich tetratricopeptide repeat-containing protein alpha	SGTA
P07602	7.77638	Up	313EV vs 205EV	Prosaposin	PSAP
Q6UN15	7.77109	Up	313EV vs 205EV	Pre-mRNA 3'-end-processing factor FIP1	FIP1L1
P14854	7.75325	Up	313EV vs 205EV	Cytochrome c oxidase subunit 6B1	COX6B1
Q9H3P7	7.74759	Up	313EV vs 205EV	Golgi resident protein GCP60	ACBD3
P56945	7.73855	Up	313EV vs 205EV	Breast cancer anti-estrogen resistance protein 1	BCAR1
Q9GZP4	7.73541	Up	313EV vs 205EV	PITH domain-containing protein 1	PITHD1
Q14790	7.72125	Up	313EV vs 205EV	Caspase-8	CASP8
Q96K17	7.71343	Up	313EV vs 205EV	Transcription factor BTF3 homolog 4	BTF3L4
Q9C010	7.71328	Up	313EV vs 205EV	cAMP-dependent protein kinase inhibitor beta	PKIB
O75369	7.70578	Up	313EV vs 205EV	Filamin-B	FLNB
Q8TAE6	7.69125	Up	313EV vs 205EV	Protein phosphatase 1 regulatory subunit 14C	PPP1R14C
P19634	7.68999	Up	313EV vs 205EV	Sodium/hydrogen exchanger 1	SLC9A1
Q03154	7.6756	Up	313EV vs 205EV	Aminoacylase-1	ACY1
Q99828	7.67157	Up	313EV vs 205EV	Calcium and integrin-binding protein 1	CIB1
P49792	7.67149	Up	313EV vs 205EV	E3 SUMO-protein ligase RanBP2	RANBP2
P09661	7.65895	Up	313EV vs 205EV	U2 small nuclear ribonucleoprotein A'	SNRPA1
P62879	7.65775	Up	313EV vs 205EV	Guanine nucleotide-binding protein G(I)/G(S)/G(T) subunit beta-2	GNB2
Q9Y5Z4	7.65495	Up	313EV vs 205EV	Heme-binding protein 2	HEBP2
P14174	7.65264	Up	313EV vs 205EV	Macrophage migration inhibitory factor	MIF
P20674	7.64661	Up	313EV vs 205EV	Cytochrome c oxidase subunit 5A, mitochondrial	COX5A
P49720	7.64638	Up	313EV vs 205EV	Proteasome subunit beta type-3	PSMB3
P18827	7.64341	Up	313EV vs 205EV	Syndecan-1	SDC1
P84103	7.63354	Up	313EV vs 205EV	Serine/arginine-rich splicing factor 3	SRSF3
O00499	7.61958	Up	313EV vs 205EV	Myc box-dependent-interacting protein 1	BIN1
P56211	7.59959	Up	313EV vs 205EV	cAMP-regulated phosphoprotein 19	ARPP19
Q9NRR5	7.59865	Up	313EV vs 205EV	Ubiquilin-4	UBQLN4
Q9NYQ6	7.59534	Up	313EV vs 205EV	Cadherin EGF LAG seven-pass G-type receptor 1	CELSR1
Q6EEV4	7.58538	Up	313EV vs 205EV	DNA-directed RNA polymerase II subunit GRINL1A, isoforms 4/5	POLR2M
P49458	7.58355	Up	313EV vs 205EV	Signal recognition particle 9 kDa protein	SRP9
O95295	7.58156	Up	313EV vs 205EV	SNARE-associated protein Snapin	SNAPIN
Q8WUD4	7.57582	Up	313EV vs 205EV	Coiled-coil domain-containing protein 12	CCDC12
Q16890	7.57366	Up	313EV vs 205EV	Tumor protein D53	TPD52L1
O76024	7.56153	Up	313EV vs 205EV	Wolframin	WFS1
Q9Y2D5	7.54399	Up	313EV vs 205EV	PALM2-AKAP2 fusion protein	PALM2AKAP2
P68133	7.54252	Up	313EV vs 205EV	Actin, alpha skeletal muscle	ACTA1
A6NDG6	7.52442	Up	313EV vs 205EV	Glycerol-3-phosphate phosphatase	PGP
Q14694	7.52168	Up	313EV vs 205EV	Ubiquitin carboxyl-terminal hydrolase 10	USP10
Q9H307	7.51002	Up	313EV vs 205EV	Pinin	PNN
P62917	7.50474	Up	313EV vs 205EV	Large ribosomal subunit protein uL2	RPL8
P30044	7.49683	Up	313EV vs 205EV	Peroxiredoxin-5, mitochondrial	PRDX5
P60983	7.49015	Up	313EV vs 205EV	Glia maturation factor beta	GMFB
O95218	7.48964	Up	313EV vs 205EV	Zinc finger Ran-binding domain-containing protein 2	ZRANB2
Q9P1F3	7.47857	Up	313EV vs 205EV	Costars family protein ABRACL	ABRACL
Q9UIL1	7.47438	Up	313EV vs 205EV	Short coiled-coil protein	SCOC
O00193	7.45427	Up	313EV vs 205EV	Small acidic protein	SMAP
Q16629	7.45392	Up	313EV vs 205EV	Serine/arginine-rich splicing factor 7	SRSF7
P55209	7.45157	Up	313EV vs 205EV	Nucleosome assembly protein 1-like 1	NAP1L1
Q96HC4	7.43343	Up	313EV vs 205EV	PDZ and LIM domain protein 5	PDLIM5
P15586	7.43272	Up	313EV vs 205EV	N-acetylglucosamine-6-sulfatase	GNS
P61960	7.43007	Up	313EV vs 205EV	Ubiquitin-fold modifier 1	UFM1
P18583	7.42936	Up	313EV vs 205EV	Protein SON	SON
P78324	7.41094	Up	313EV vs 205EV	Tyrosine-protein phosphatase non-receptor type substrate 1	SIRPA
Q5JTJ3	7.40412	Up	313EV vs 205EV	Cytochrome c oxidase assembly factor 6 homolog	COA6
Q5T0F9	7.39988	Up	313EV vs 205EV	Coiled-coil and C2 domain-containing protein 1B	CC2D1B
Q15102	7.38363	Up	313EV vs 205EV	Platelet-activating factor acetylhydrolase IB subunit alpha1	PAFAH1B3
Q7Z3K3	7.38263	Up	313EV vs 205EV	Pogo transposable element with ZNF domain	POGZ
P33240	7.35747	Up	313EV vs 205EV	Cleavage stimulation factor subunit 2	CSTF2
Q96Q45	7.35048	Up	313EV vs 205EV	Transmembrane protein 237	TMEM237
Q6ZS17	7.32893	Up	313EV vs 205EV	Rho family-interacting cell polarization regulator 1	RIPOR1
L0R819	7.32713	Up	313EV vs 205EV	ASNSD1 upstream open reading frame protein	ASDURF
P46087	7.29865	Up	313EV vs 205EV	Probable 28S rRNA (cytosine(4447)-C(5))-methyltransferase	NOP2
P51610	7.29798	Up	313EV vs 205EV	Host cell factor 1	HCFC1
Q14C86	7.29313	Up	313EV vs 205EV	GTPase-activating protein and VPS9 domain-containing protein 1	GAPVD1
Q04721	7.29196	Up	313EV vs 205EV	Neurogenic locus notch homolog protein 2	NOTCH2
Q14011	7.277	Up	313EV vs 205EV	Cold-inducible RNA-binding protein	CIRBP
Q7Z417	7.26872	Up	313EV vs 205EV	FMR1-interacting protein NUFIP2	NUFIP2
Q99569	7.26832	Up	313EV vs 205EV	Plakophilin-4	PKP4
P35659	7.26198	Up	313EV vs 205EV	Protein DEK	DEK
Q9NRF9	7.24821	Up	313EV vs 205EV	DNA polymerase epsilon subunit 3	POLE3
P62633	7.24399	Up	313EV vs 205EV	CCHC-type zinc finger nucleic acid binding protein	CNBP
P42126	7.22893	Up	313EV vs 205EV	Enoyl-CoA delta isomerase 1, mitochondrial	ECI1
Q9Y5A9	7.21494	Up	313EV vs 205EV	YTH domain-containing family protein 2	YTHDF2
Q9UPY6	7.19427	Up	313EV vs 205EV	Actin-binding protein WASF3	WASF3
Q9H4G0	7.17383	Up	313EV vs 205EV	Band 4.1-like protein 1	EPB41L1
A0MZ66	7.17087	Up	313EV vs 205EV	Shootin-1	SHTN1
Q9BQ61	7.16812	Up	313EV vs 205EV	Telomerase RNA component interacting RNase	TRIR
O60832	7.16451	Up	313EV vs 205EV	H/ACA ribonucleoprotein complex subunit DKC1	DKC1
P52594	7.16313	Up	313EV vs 205EV	Arf-GAP domain and FG repeat-containing protein 1	AGFG1
O95562	7.15758	Up	313EV vs 205EV	Vesicle transport protein SFT2B	SFT2D2
Q99471	7.15271	Up	313EV vs 205EV	Prefoldin subunit 5	PFDN5
P14649	7.13791	Up	313EV vs 205EV	Myosin light chain 6B	MYL6B
P46379	7.13715	Up	313EV vs 205EV	Large proline-rich protein BAG6	BAG6
Q8NDI1	7.13195	Up	313EV vs 205EV	EH domain-binding protein 1	EHBP1
O43432	7.13184	Up	313EV vs 205EV	Eukaryotic translation initiation factor 4 gamma 3	EIF4G3
Q8WU20	7.13042	Up	313EV vs 205EV	Fibroblast growth factor receptor substrate 2	FRS2
P24588	7.12705	Up	313EV vs 205EV	A-kinase anchor protein 5	AKAP5
Q9UGV2	7.12705	Up	313EV vs 205EV	Protein NDRG3	NDRG3
Q13185	7.11972	Up	313EV vs 205EV	Chromobox protein homolog 3	CBX3
O43805	7.09997	Up	313EV vs 205EV	Microtubule nucleation factor SSNA1	SSNA1
Q96D71	7.08926	Up	313EV vs 205EV	RalBP1-associated Eps domain-containing protein 1	REPS1
O00203	7.08016	Up	313EV vs 205EV	AP-3 complex subunit beta-1	AP3B1
O75506	7.0796	Up	313EV vs 205EV	Heat shock factor-binding protein 1	HSBP1
P33316	7.07734	Up	313EV vs 205EV	Deoxyuridine 5'-triphosphate nucleotidohydrolase, mitochondrial	DUT
P51116	7.05539	Up	313EV vs 205EV	RNA-binding protein FXR2	FXR2
P49790	7.05252	Up	313EV vs 205EV	Nuclear pore complex protein Nup153	NUP153
O95104	7.05172	Up	313EV vs 205EV	SR-related and CTD-associated factor 4	SCAF4
Q99417	7.03438	Up	313EV vs 205EV	c-Myc-binding protein	MYCBP
P51114	7.022	Up	313EV vs 205EV	RNA-binding protein FXR1	FXR1
Q9UBC2	6.99465	Up	313EV vs 205EV	Epidermal growth factor receptor substrate 15-like 1	EPS15L1
P49750	6.98349	Up	313EV vs 205EV	YLP motif-containing protein 1	YLPM1
P15927	6.98084	Up	313EV vs 205EV	Replication protein A 32 kDa subunit	RPA2
Q8IXM2	6.97479	Up	313EV vs 205EV	Chromatin complexes subunit BAP18	BAP18
P11387	6.9737	Up	313EV vs 205EV	DNA topoisomerase 1	TOP1
O75348	6.97127	Up	313EV vs 205EV	V-type proton ATPase subunit G 1	ATP6V1G1
Q9NWV4	6.94862	Up	313EV vs 205EV	CXXC motif containing zinc binding protein	CZIB
Q9NVM1	6.94578	Up	313EV vs 205EV	Protein eva-1 homolog B	EVA1B
Q9NR30	6.94107	Up	313EV vs 205EV	Nucleolar RNA helicase 2	DDX21
P61204	6.93074	Up	313EV vs 205EV	ADP-ribosylation factor 3	ARF3
P24593	6.92949	Up	313EV vs 205EV	Insulin-like growth factor-binding protein 5	IGFBP5
Q8NHM4	6.92811	Up	313EV vs 205EV	Putative trypsin-6	PRSS3P2
Q9BWU0	6.92334	Up	313EV vs 205EV	Kanadaptin	SLC4A1AP
Q9H7N4	6.91566	Up	313EV vs 205EV	Splicing factor, arginine/serine-rich 19	SCAF1
Q5M775	6.91351	Up	313EV vs 205EV	Cytospin-B	SPECC1
Q96I24	6.90425	Up	313EV vs 205EV	Far upstream element-binding protein 3	FUBP3
Q8NFC6	6.89096	Up	313EV vs 205EV	Biorientation of chromosomes in cell division protein 1-like 1	BOD1L1
Q9NW68	6.88607	Up	313EV vs 205EV	BSD domain-containing protein 1	BSDC1
P31153	6.88194	Up	313EV vs 205EV	S-adenosylmethionine synthase isoform type-2	MAT2A
O00244	6.88032	Up	313EV vs 205EV	Copper transport protein ATOX1	ATOX1
Q9UNN5	6.87065	Up	313EV vs 205EV	FAS-associated factor 1	FAF1
Q15223	6.86582	Up	313EV vs 205EV	Nectin-1	NECTIN1
O43290	6.86386	Up	313EV vs 205EV	U4/U6.U5 tri-snRNP-associated protein 1	SART1
Q9ULC8	6.85769	Up	313EV vs 205EV	Palmitoyltransferase ZDHHC8	ZDHHC8
Q15170	6.85599	Up	313EV vs 205EV	Transcription elongation factor A protein-like 1	TCEAL1
Q9UKY7	6.83294	Up	313EV vs 205EV	Protein CDV3 homolog	CDV3
Q3KQU3	6.83063	Up	313EV vs 205EV	MAP7 domain-containing protein 1	MAP7D1
Q15043	6.81879	Up	313EV vs 205EV	Metal cation symporter ZIP14	SLC39A14
Q9Y6M7	6.80877	Up	313EV vs 205EV	Sodium bicarbonate cotransporter 3	SLC4A7
Q9UK76	6.8068	Up	313EV vs 205EV	Jupiter microtubule associated homolog 1	JPT1
O60828	6.79922	Up	313EV vs 205EV	Polyglutamine-binding protein 1	PQBP1
Q13433	6.7977	Up	313EV vs 205EV	Zinc transporter ZIP6	SLC39A6
Q96CD2	6.78408	Up	313EV vs 205EV	Phosphopantothenoylcysteine decarboxylase	PPCDC
Q9H0W5	6.78408	Up	313EV vs 205EV	Coiled-coil domain-containing protein 8	CCDC8
P61916	6.772	Up	313EV vs 205EV	NPC intracellular cholesterol transporter 2	NPC2
Q12962	6.7478	Up	313EV vs 205EV	Transcription initiation factor TFIID subunit 10	TAF10
P54105	6.74553	Up	313EV vs 205EV	Methylosome subunit pICln	CLNS1A
O00401	6.74183	Up	313EV vs 205EV	Actin nucleation-promoting factor WASL	WASL
Q13126	6.73555	Up	313EV vs 205EV	S-methyl-5'-thioadenosine phosphorylase	MTAP
Q5VUB5	6.73283	Up	313EV vs 205EV	Protein FAM171A1	FAM171A1
A0A0U1RRE5	6.73197	Up	313EV vs 205EV	Negative regulator of P-body association	NBDY
P63162	6.71475	Up	313EV vs 205EV	Small nuclear ribonucleoprotein-associated protein N	SNRPN
Q9BWD1	6.71443	Up	313EV vs 205EV	Acetyl-CoA acetyltransferase, cytosolic	ACAT2
Q8IZL8	6.71308	Up	313EV vs 205EV	Proline-, glutamic acid- and leucine-rich protein 1	PELP1
Q8N350	6.70157	Up	313EV vs 205EV	Voltage-dependent calcium channel beta subunit-associated regulatory protein	CBARP
Q96MW1	6.70155	Up	313EV vs 205EV	Coiled-coil domain-containing protein 43	CCDC43
Q16186	6.70151	Up	313EV vs 205EV	Proteasomal ubiquitin receptor ADRM1	ADRM1
P62310	6.69962	Up	313EV vs 205EV	U6 snRNA-associated Sm-like protein LSm3	LSM3
Q7Z5L9	6.68759	Up	313EV vs 205EV	Interferon regulatory factor 2-binding protein 2	IRF2BP2
Q9UNK0	6.68677	Up	313EV vs 205EV	Syntaxin-8	STX8
Q92882	6.68218	Up	313EV vs 205EV	Osteoclast-stimulating factor 1	OSTF1
P27540	6.6762	Up	313EV vs 205EV	Aryl hydrocarbon receptor nuclear translocator	ARNT
P25685	6.67577	Up	313EV vs 205EV	DnaJ homolog subfamily B member 1	DNAJB1
P42892	6.67275	Up	313EV vs 205EV	Endothelin-converting enzyme 1	ECE1
P53367	6.66643	Up	313EV vs 205EV	Arfaptin-1	ARFIP1
P04080	6.66103	Up	313EV vs 205EV	Cystatin-B	CSTB
P68402	6.65835	Up	313EV vs 205EV	Platelet-activating factor acetylhydrolase IB subunit alpha2	PAFAH1B2
Q6VEQ5	6.65183	Up	313EV vs 205EV	WAS protein family homolog 2	WASH2P
Q6ZMW3	6.65174	Up	313EV vs 205EV	Echinoderm microtubule-associated protein-like 6	EML6
Q9H0W9	6.65104	Up	313EV vs 205EV	Ester hydrolase C11orf54	C11orf54
Q9UHR5	6.6493	Up	313EV vs 205EV	SAP30-binding protein	SAP30BP
P39019	6.64733	Up	313EV vs 205EV	Small ribosomal subunit protein eS19	RPS19
P25705	6.6445	Up	313EV vs 205EV	ATP synthase subunit alpha, mitochondrial	ATP5F1A
Q16527	6.63108	Up	313EV vs 205EV	Cysteine and glycine-rich protein 2	CSRP2
Q13526	6.62951	Up	313EV vs 205EV	Peptidyl-prolyl cis-trans isomerase NIMA-interacting 1	PIN1
P55036	6.62287	Up	313EV vs 205EV	26S proteasome non-ATPase regulatory subunit 4	PSMD4
P20290	6.61605	Up	313EV vs 205EV	Transcription factor BTF3	BTF3
Q9Y5L4	6.61486	Up	313EV vs 205EV	Mitochondrial import inner membrane translocase subunit Tim13	TIMM13
Q9H4A3	6.61447	Up	313EV vs 205EV	Serine/threonine-protein kinase WNK1	WNK1
O95881	6.61291	Up	313EV vs 205EV	Thioredoxin domain-containing protein 12	TXNDC12
Q8TD19	6.59623	Up	313EV vs 205EV	Serine/threonine-protein kinase Nek9	NEK9
Q9Y666	6.58679	Up	313EV vs 205EV	Solute carrier family 12 member 7	SLC12A7
Q9NZW5	6.58414	Up	313EV vs 205EV	Protein PALS2	PALS2
Q96BW5	6.57633	Up	313EV vs 205EV	Phosphotriesterase-related protein	PTER
Q8N8Z6	6.56622	Up	313EV vs 205EV	Discoidin, CUB and LCCL domain-containing protein 1	DCBLD1
Q9NU22	6.55494	Up	313EV vs 205EV	Midasin	MDN1
Q9NY27	6.54864	Up	313EV vs 205EV	Serine/threonine-protein phosphatase 4 regulatory subunit 2	PPP4R2
Q8N4Q1	6.5453	Up	313EV vs 205EV	Mitochondrial intermembrane space import and assembly protein 40	CHCHD4
Q9NYF8	6.53988	Up	313EV vs 205EV	Bcl-2-associated transcription factor 1	BCLAF1
Q9NX40	6.53908	Up	313EV vs 205EV	OCIA domain-containing protein 1	OCIAD1
Q93077	6.53496	Up	313EV vs 205EV	Histone H2A type 1-C	H2AC6
P35030	6.53373	Up	313EV vs 205EV	Trypsin-3	PRSS3
Q765P7	6.5083	Up	313EV vs 205EV	Protein MTSS 2	MTSS2
P08865	6.50592	Up	313EV vs 205EV	Small ribosomal subunit protein uS2	RPSA
Q14566	6.50589	Up	313EV vs 205EV	DNA replication licensing factor MCM6	MCM6
Q92733	6.49914	Up	313EV vs 205EV	Proline-rich protein PRCC	PRCC
P84098	6.49178	Up	313EV vs 205EV	Large ribosomal subunit protein eL19	RPL19
Q15545	6.48062	Up	313EV vs 205EV	Transcription initiation factor TFIID subunit 7	TAF7
P14927	6.48049	Up	313EV vs 205EV	Cytochrome b-c1 complex subunit 7	UQCRB
Q14203	6.48042	Up	313EV vs 205EV	Dynactin subunit 1	DCTN1
Q14444	6.45378	Up	313EV vs 205EV	Caprin-1	CAPRIN1
Q66K74	6.44855	Up	313EV vs 205EV	Microtubule-associated protein 1S	MAP1S
Q12904	6.42254	Up	313EV vs 205EV	Aminoacyl tRNA synthase complex-interacting multifunctional protein 1	AIMP1
Q9BTC0	6.41575	Up	313EV vs 205EV	Death-inducer obliterator 1	DIDO1
Q14978	6.40168	Up	313EV vs 205EV	Nucleolar and coiled-body phosphoprotein 1	NOLC1
Q7Z2T5	6.37284	Up	313EV vs 205EV	TRMT1-like protein	TRMT1L
P08047	6.37085	Up	313EV vs 205EV	Transcription factor Sp1	SP1
Q96CP2	6.36971	Up	313EV vs 205EV	FLYWCH family member 2	FLYWCH2
Q5JTC6	6.36936	Up	313EV vs 205EV	APC membrane recruitment protein 1	AMER1
O43516	6.35742	Up	313EV vs 205EV	WAS/WASL-interacting protein family member 1	WIPF1
P62166	6.35065	Up	313EV vs 205EV	Neuronal calcium sensor 1	NCS1
Q9Y3B8	6.34779	Up	313EV vs 205EV	Oligoribonuclease, mitochondrial	REXO2
Q9UFG5	6.3473	Up	313EV vs 205EV	UPF0449 protein C19orf25	C19orf25
Q9H3Q1	6.33266	Up	313EV vs 205EV	Cdc42 effector protein 4	CDC42EP4
P22307	6.32999	Up	313EV vs 205EV	Sterol carrier protein 2	SCP2
P20042	6.32969	Up	313EV vs 205EV	Eukaryotic translation initiation factor 2 subunit 2	EIF2S2
Q92738	6.3254	Up	313EV vs 205EV	USP6 N-terminal-like protein	USP6NL
O60506	6.31751	Up	313EV vs 205EV	Heterogeneous nuclear ribonucleoprotein Q	SYNCRIP
P00390	6.31415	Up	313EV vs 205EV	Glutathione reductase, mitochondrial	GSR
Q96GD0	6.31405	Up	313EV vs 205EV	Chronophin	PDXP
Q86W56	6.30763	Up	313EV vs 205EV	Poly(ADP-ribose) glycohydrolase	PARG
P46939	6.30109	Up	313EV vs 205EV	Utrophin	UTRN
O43597	6.29542	Up	313EV vs 205EV	Protein sprouty homolog 2	SPRY2
P55265	6.2857	Up	313EV vs 205EV	Double-stranded RNA-specific adenosine deaminase	ADAR
Q05682	6.28442	Up	313EV vs 205EV	Caldesmon	CALD1
Q9UPQ0	6.26988	Up	313EV vs 205EV	LIM and calponin homology domains-containing protein 1	LIMCH1
Q96QD8	6.26795	Up	313EV vs 205EV	Sodium-coupled neutral amino acid symporter 2	SLC38A2
P13073	6.25605	Up	313EV vs 205EV	Cytochrome c oxidase subunit 4 isoform 1, mitochondrial	COX4I1
P30622	6.25099	Up	313EV vs 205EV	CAP-Gly domain-containing linker protein 1	CLIP1
Q96EP5	6.25047	Up	313EV vs 205EV	DAZ-associated protein 1	DAZAP1
Q9NQ48	6.24837	Up	313EV vs 205EV	Leucine zipper transcription factor-like protein 1	LZTFL1
P78536	6.24484	Up	313EV vs 205EV	Disintegrin and metalloproteinase domain-containing protein 17	ADAM17
Q12913	6.23952	Up	313EV vs 205EV	Receptor-type tyrosine-protein phosphatase eta	PTPRJ
Q6YHK3	6.23171	Up	313EV vs 205EV	CD109 antigen	CD109
Q8WXX5	6.22555	Up	313EV vs 205EV	DnaJ homolog subfamily C member 9	DNAJC9
O95155	6.21836	Up	313EV vs 205EV	Ubiquitin conjugation factor E4 B	UBE4B
P14314	6.18365	Up	313EV vs 205EV	Glucosidase 2 subunit beta	PRKCSH
Q96IK1	6.17727	Up	313EV vs 205EV	Biorientation of chromosomes in cell division protein 1	BOD1
Q9Y5U2	6.17619	Up	313EV vs 205EV	U5 small nuclear ribonucleoprotein TSSC4	TSSC4
Q5SYE7	6.17351	Up	313EV vs 205EV	NHS-like protein 1	NHSL1
P21333	6.17055	Up	313EV vs 205EV	Filamin-A	FLNA
O14641	6.15948	Up	313EV vs 205EV	Segment polarity protein dishevelled homolog DVL-2	DVL2
Q9NZ63	6.15275	Up	313EV vs 205EV	Splicing factor C9orf78	C9orf78
P61925	6.14902	Up	313EV vs 205EV	cAMP-dependent protein kinase inhibitor alpha	PKIA
Q9NWT6	6.14685	Up	313EV vs 205EV	Hypoxia-inducible factor 1-alpha inhibitor	HIF1AN
P33991	6.13759	Up	313EV vs 205EV	DNA replication licensing factor MCM4	MCM4
Q8N9N8	6.13681	Up	313EV vs 205EV	Probable RNA-binding protein EIF1AD	EIF1AD
Q8IZP9	6.13605	Up	313EV vs 205EV	Adhesion G-protein coupled receptor G2	ADGRG2
Q96GK7	6.1248	Up	313EV vs 205EV	Fumarylacetoacetate hydrolase domain-containing protein 2A	FAHD2A
Q9NQG5	6.1246	Up	313EV vs 205EV	Regulation of nuclear pre-mRNA domain-containing protein 1B	RPRD1B
Q08357	6.11707	Up	313EV vs 205EV	Sodium-dependent phosphate transporter 2	SLC20A2
Q59GN2	6.11656	Up	313EV vs 205EV	Putative ribosomal protein eL39-like 5	RPL39P5
Q12866	6.10553	Up	313EV vs 205EV	Tyrosine-protein kinase Mer	MERTK
Q7L2J0	6.10358	Up	313EV vs 205EV	7SK snRNA methylphosphate capping enzyme	MEPCE
O14618	6.09514	Up	313EV vs 205EV	Copper chaperone for superoxide dismutase	CCS
Q9Y2S6	6.09098	Up	313EV vs 205EV	Translation machinery-associated protein 7	TMA7
O43670	6.09006	Up	313EV vs 205EV	BUB3-interacting and GLEBS motif-containing protein ZNF207	ZNF207
Q96C90	6.08237	Up	313EV vs 205EV	Protein phosphatase 1 regulatory subunit 14B	PPP1R14B
Q13492	6.07621	Up	313EV vs 205EV	Phosphatidylinositol-binding clathrin assembly protein	PICALM
Q9BXF6	6.07438	Up	313EV vs 205EV	Rab11 family-interacting protein 5	RAB11FIP5
Q9BTK6	6.06692	Up	313EV vs 205EV	PAXIP1-associated glutamate-rich protein 1	PAGR1
O00213	6.06357	Up	313EV vs 205EV	Amyloid beta precursor protein binding family B member 1	APBB1
Q9NQC3	6.06141	Up	313EV vs 205EV	Reticulon-4	RTN4
Q15417	6.05117	Up	313EV vs 205EV	Calponin-3	CNN3
P48426	6.04801	Up	313EV vs 205EV	Phosphatidylinositol 5-phosphate 4-kinase type-2 alpha	PIP4K2A
Q04323	6.04712	Up	313EV vs 205EV	UBX domain-containing protein 1	UBXN1
Q8N6N3	6.04245	Up	313EV vs 205EV	UPF0690 protein C1orf52	C1orf52
Q08378	6.03145	Up	313EV vs 205EV	Golgin subfamily A member 3	GOLGA3
Q86XP3	6.02984	Up	313EV vs 205EV	ATP-dependent RNA helicase DDX42	DDX42
P24928	6.01193	Up	313EV vs 205EV	DNA-directed RNA polymerase II subunit RPB1	POLR2A
Q9NXG2	5.99751	Up	313EV vs 205EV	THUMP domain-containing protein 1	THUMPD1
O43719	5.97632	Up	313EV vs 205EV	17S U2 SnRNP complex component HTATSF1	HTATSF1
Q9Y2V2	5.97261	Up	313EV vs 205EV	Calcium-regulated heat-stable protein 1	CARHSP1
P04279	5.97251	Up	313EV vs 205EV	Semenogelin-1	SEMG1
Q8WXE0	5.97098	Up	313EV vs 205EV	Caskin-2	CASKIN2
Q8TAB3	5.96947	Up	313EV vs 205EV	Protocadherin-19	PCDH19
P49247	5.96022	Up	313EV vs 205EV	Ribose-5-phosphate isomerase	RPIA
Q96AT9	5.95694	Up	313EV vs 205EV	Ribulose-phosphate 3-epimerase	RPE
Q7RTP6	5.95034	Up	313EV vs 205EV	[F-actin]-monooxygenase MICAL3	MICAL3
Q9Y289	5.94832	Up	313EV vs 205EV	Sodium-dependent multivitamin transporter	SLC5A6
Q5SW79	5.93936	Up	313EV vs 205EV	Centrosomal protein of 170 kDa	CEP170
Q6IN85	5.92055	Up	313EV vs 205EV	Serine/threonine-protein phosphatase 4 regulatory subunit 3A	PPP4R3A
O14497	5.91351	Up	313EV vs 205EV	AT-rich interactive domain-containing protein 1A	ARID1A
Q86SX6	5.91032	Up	313EV vs 205EV	Glutaredoxin-related protein 5, mitochondrial	GLRX5
Q9NZ52	5.90949	Up	313EV vs 205EV	ADP-ribosylation factor-binding protein GGA3	GGA3
Q5TDH0	5.90855	Up	313EV vs 205EV	Protein DDI1 homolog 2	DDI2
Q9BUL8	5.90405	Up	313EV vs 205EV	Programmed cell death protein 10	PDCD10
P13667	5.89898	Up	313EV vs 205EV	Protein disulfide-isomerase A4	PDIA4
Q09028	5.89895	Up	313EV vs 205EV	Histone-binding protein RBBP4	RBBP4
O94992	5.89606	Up	313EV vs 205EV	Protein HEXIM1	HEXIM1
Q9UHI8	5.89047	Up	313EV vs 205EV	A disintegrin and metalloproteinase with thrombospondin motifs 1	ADAMTS1
Q96RT1	5.89027	Up	313EV vs 205EV	Erbin	ERBIN
P46937	5.88277	Up	313EV vs 205EV	Transcriptional coactivator YAP1	YAP1
Q15233	5.88183	Up	313EV vs 205EV	Non-POU domain-containing octamer-binding protein	NONO
Q96JA1	5.87427	Up	313EV vs 205EV	Leucine-rich repeats and immunoglobulin-like domains protein 1	LRIG1
P30049	5.8706	Up	313EV vs 205EV	ATP synthase subunit delta, mitochondrial	ATP5F1D
Q03393	5.86543	Up	313EV vs 205EV	6-pyruvoyl tetrahydrobiopterin synthase	PTS
Q96I25	5.86478	Up	313EV vs 205EV	Splicing factor 45	RBM17
P16422	5.86176	Up	313EV vs 205EV	Epithelial cell adhesion molecule	EPCAM
P60900	5.86043	Up	313EV vs 205EV	Proteasome subunit alpha type-6	PSMA6
Q9UK45	5.85885	Up	313EV vs 205EV	U6 snRNA-associated Sm-like protein LSm7	LSM7
Q9Y3X0	5.85385	Up	313EV vs 205EV	Coiled-coil domain-containing protein 9	CCDC9
Q17R31	5.84359	Up	313EV vs 205EV	Putative deoxyribonuclease TATDN3	TATDN3
Q8WUF5	5.84255	Up	313EV vs 205EV	RelA-associated inhibitor	PPP1R13L
Q99757	5.8409	Up	313EV vs 205EV	Thioredoxin, mitochondrial	TXN2
Q6NYC8	5.83755	Up	313EV vs 205EV	Phostensin	PPP1R18
Q8N573	5.83459	Up	313EV vs 205EV	Oxidation resistance protein 1	OXR1
Q9NZN8	5.82814	Up	313EV vs 205EV	CCR4-NOT transcription complex subunit 2	CNOT2
Q9ULI3	5.8276	Up	313EV vs 205EV	Protein HEG homolog 1	HEG1
O00592	5.82351	Up	313EV vs 205EV	Podocalyxin	PODXL
Q05519	5.82311	Up	313EV vs 205EV	Serine/arginine-rich splicing factor 11	SRSF11
Q6Y7W6	5.81771	Up	313EV vs 205EV	GRB10-interacting GYF protein 2	GIGYF2
Q6QNY1	5.80108	Up	313EV vs 205EV	Biogenesis of lysosome-related organelles complex 1 subunit 2	BLOC1S2
P35580	5.79766	Up	313EV vs 205EV	Myosin-10	MYH10
Q9Y224	5.79612	Up	313EV vs 205EV	RNA transcription, translation and transport factor protein	RTRAF
Q9H6T3	5.79148	Up	313EV vs 205EV	RNA polymerase II-associated protein 3	RPAP3
Q5SSJ5	5.79027	Up	313EV vs 205EV	Heterochromatin protein 1-binding protein 3	HP1BP3
P63208	5.78686	Up	313EV vs 205EV	S-phase kinase-associated protein 1	SKP1
Q8IX12	5.78386	Up	313EV vs 205EV	Cell division cycle and apoptosis regulator protein 1	CCAR1
P52926	5.78159	Up	313EV vs 205EV	High mobility group protein HMGI-C	HMGA2
O00192	5.77695	Up	313EV vs 205EV	Splicing regulator ARVCF	ARVCF
O75391	5.76775	Up	313EV vs 205EV	Sperm-associated antigen 7	SPAG7
Q8WV41	5.76335	Up	313EV vs 205EV	Sorting nexin-33	SNX33
Q96J02	5.76155	Up	313EV vs 205EV	E3 ubiquitin-protein ligase Itchy homolog	ITCH
Q07157	5.75637	Up	313EV vs 205EV	Tight junction protein ZO-1	TJP1
Q15046	5.75632	Up	313EV vs 205EV	Lysine--tRNA ligase	KARS1
Q9BUR4	5.75513	Up	313EV vs 205EV	Telomerase Cajal body protein 1	WRAP53
Q66PJ3	5.7486	Up	313EV vs 205EV	ADP-ribosylation factor-like protein 6-interacting protein 4	ARL6IP4
O94788	5.74653	Up	313EV vs 205EV	Retinal dehydrogenase 2	ALDH1A2
Q8WUW1	5.74597	Up	313EV vs 205EV	Protein BRICK1	BRK1
P53801	5.74423	Up	313EV vs 205EV	Pituitary tumor-transforming gene 1 protein-interacting protein	PTTG1IP
A1L170	5.73992	Up	313EV vs 205EV	Uncharacterized protein C1orf226	C1orf226
Q9H0Q3	5.73795	Up	313EV vs 205EV	FXYD domain-containing ion transport regulator 6	FXYD6
A8MVW0	5.73559	Up	313EV vs 205EV	Protein FAM171A2	FAM171A2
Q8IXS8	5.73315	Up	313EV vs 205EV	Hyccin 2	HYCC2
Q9ULH0	5.72804	Up	313EV vs 205EV	Kinase D-interacting substrate of 220 kDa	KIDINS220
O75864	5.72308	Up	313EV vs 205EV	Protein phosphatase 1 regulatory subunit 37	PPP1R37
P16333	5.71759	Up	313EV vs 205EV	SH2/SH3 adapter protein NCK1	NCK1
P55081	5.70432	Up	313EV vs 205EV	Microfibrillar-associated protein 1	MFAP1
Q7Z3T8	5.70101	Up	313EV vs 205EV	Zinc finger FYVE domain-containing protein 16	ZFYVE16
Q9H074	5.69734	Up	313EV vs 205EV	Polyadenylate-binding protein-interacting protein 1	PAIP1
O95793	5.69219	Up	313EV vs 205EV	Double-stranded RNA-binding protein Staufen homolog 1	STAU1
P27824	5.69092	Up	313EV vs 205EV	Calnexin	CANX
Q9Y5X1	5.68892	Up	313EV vs 205EV	Sorting nexin-9	SNX9
P14866	5.68682	Up	313EV vs 205EV	Heterogeneous nuclear ribonucleoprotein L	HNRNPL
Q96B45	5.68608	Up	313EV vs 205EV	BLOC-1-related complex subunit 7	BORCS7
O15347	5.6791	Up	313EV vs 205EV	High mobility group protein B3	HMGB3
Q99590	5.67729	Up	313EV vs 205EV	Protein SCAF11	SCAF11
P30085	5.66895	Up	313EV vs 205EV	UMP-CMP kinase	CMPK1
Q9NXR1	5.66045	Up	313EV vs 205EV	Nuclear distribution protein nudE homolog 1	NDE1
Q13951	5.66039	Up	313EV vs 205EV	Core-binding factor subunit beta	CBFB
O15020	5.6463	Up	313EV vs 205EV	Spectrin beta chain, non-erythrocytic 2	SPTBN2
O60216	5.64463	Up	313EV vs 205EV	Double-strand-break repair protein rad21 homolog	RAD21
Q9UKX7	5.63916	Up	313EV vs 205EV	Nuclear pore complex protein Nup50	NUP50
Q92783	5.63585	Up	313EV vs 205EV	Signal transducing adapter molecule 1	STAM
P61218	5.63094	Up	313EV vs 205EV	DNA-directed RNA polymerases I, II, and III subunit RPABC2	POLR2F
Q8IXQ4	5.62949	Up	313EV vs 205EV	GPALPP motifs-containing protein 1	GPALPP1
Q86Y82	5.62041	Up	313EV vs 205EV	Syntaxin-12	STX12
O75179	5.61976	Up	313EV vs 205EV	Ankyrin repeat domain-containing protein 17	ANKRD17
Q86SQ0	5.61118	Up	313EV vs 205EV	Pleckstrin homology-like domain family B member 2	PHLDB2
Q9BXV9	5.61052	Up	313EV vs 205EV	EKC/KEOPS complex subunit GON7	GON7
P58872	5.59686	Up	313EV vs 205EV	Rhomboid-related protein 3	RHBDL3
O95400	5.58677	Up	313EV vs 205EV	CD2 antigen cytoplasmic tail-binding protein 2	CD2BP2
Q6P1N9	5.57853	Up	313EV vs 205EV	Deoxyribonuclease TATDN1	TATDN1
Q96C01	5.57732	Up	313EV vs 205EV	Protein FAM136A	FAM136A
P63010	5.57557	Up	313EV vs 205EV	AP-2 complex subunit beta	AP2B1
P0DPB3	5.57134	Up	313EV vs 205EV	Schwannomin-interacting protein 1	SCHIP1
P42771	5.56482	Up	313EV vs 205EV	Cyclin-dependent kinase inhibitor 2A	CDKN2A
Q9ULR0	5.56227	Up	313EV vs 205EV	Pre-mRNA-splicing factor ISY1 homolog	ISY1
Q8N128	5.55965	Up	313EV vs 205EV	Protein FAM177A1	FAM177A1
Q9NVS9	5.55506	Up	313EV vs 205EV	Pyridoxine-5'-phosphate oxidase	PNPO
Q9UEU0	5.55331	Up	313EV vs 205EV	Vesicle transport through interaction with t-SNAREs homolog 1B	VTI1B
P49768	5.55132	Up	313EV vs 205EV	Presenilin-1	PSEN1
Q15020	5.53944	Up	313EV vs 205EV	Squamous cell carcinoma antigen recognized by T-cells 3	SART3
Q9NPA8	5.53165	Up	313EV vs 205EV	Transcription and mRNA export factor ENY2	ENY2
P27816	5.52959	Up	313EV vs 205EV	Microtubule-associated protein 4	MAP4
P31943	5.52611	Up	313EV vs 205EV	Heterogeneous nuclear ribonucleoprotein H	HNRNPH1
Q01844	5.52047	Up	313EV vs 205EV	RNA-binding protein EWS	EWSR1
O15446	5.51928	Up	313EV vs 205EV	DNA-directed RNA polymerase I subunit RPA34	POLR1G
Q8IVD9	5.51838	Up	313EV vs 205EV	NudC domain-containing protein 3	NUDCD3
Q13480	5.51258	Up	313EV vs 205EV	GRB2-associated-binding protein 1	GAB1
Q12955	5.48616	Up	313EV vs 205EV	Ankyrin-3	ANK3
P34949	5.48286	Up	313EV vs 205EV	Mannose-6-phosphate isomerase	MPI
Q9Y5J9	5.47349	Up	313EV vs 205EV	Mitochondrial import inner membrane translocase subunit Tim8 B	TIMM8B
Q5UIP0	5.46447	Up	313EV vs 205EV	Telomere-associated protein RIF1	RIF1
Q9BSQ5	5.46447	Up	313EV vs 205EV	Cerebral cavernous malformations 2 protein	CCM2
Q9H814	5.46426	Up	313EV vs 205EV	Phosphorylated adapter RNA export protein	PHAX
O43715	5.46215	Up	313EV vs 205EV	TP53-regulated inhibitor of apoptosis 1	TRIAP1
Q86VM9	5.45602	Up	313EV vs 205EV	Zinc finger CCCH domain-containing protein 18	ZC3H18
Q96AE4	5.45557	Up	313EV vs 205EV	Far upstream element-binding protein 1	FUBP1
O14562	5.44798	Up	313EV vs 205EV	Ubiquitin domain-containing protein UBFD1	UBFD1
P50579	5.44794	Up	313EV vs 205EV	Methionine aminopeptidase 2	METAP2
Q14244	5.43559	Up	313EV vs 205EV	Ensconsin	MAP7
Q9NZT2	5.43232	Up	313EV vs 205EV	Opioid growth factor receptor	OGFR
Q9H3P2	5.42297	Up	313EV vs 205EV	Negative elongation factor A	NELFA
P52888	5.41477	Up	313EV vs 205EV	Thimet oligopeptidase	THOP1
P27448	5.4127	Up	313EV vs 205EV	MAP/microtubule affinity-regulating kinase 3	MARK3
Q6PL24	5.4044	Up	313EV vs 205EV	Protein TMED8	TMED8
P11532	5.39008	Up	313EV vs 205EV	Dystrophin	DMD
Q6FIF0	5.3887	Up	313EV vs 205EV	AN1-type zinc finger protein 6	ZFAND6
Q9UPN3	5.38619	Up	313EV vs 205EV	Microtubule-actin cross-linking factor 1, isoforms 1/2/3/4/5	MACF1
Q15560	5.38009	Up	313EV vs 205EV	Transcription elongation factor A protein 2	TCEA2
Q13043	5.37528	Up	313EV vs 205EV	Serine/threonine-protein kinase 4	STK4
P30040	5.35892	Up	313EV vs 205EV	Endoplasmic reticulum resident protein 29	ERP29
Q7Z2K8	5.35705	Up	313EV vs 205EV	G protein-regulated inducer of neurite outgrowth 1	GPRIN1
Q13596	5.34181	Up	313EV vs 205EV	Sorting nexin-1	SNX1
Q6IAA8	5.33525	Up	313EV vs 205EV	Ragulator complex protein LAMTOR1	LAMTOR1
P98179	5.33393	Up	313EV vs 205EV	RNA-binding protein 3	RBM3
O14639	5.32821	Up	313EV vs 205EV	Actin-binding LIM protein 1	ABLIM1
Q01469	5.31958	Up	313EV vs 205EV	Fatty acid-binding protein 5	FABP5
Q9Y2H0	5.3065	Up	313EV vs 205EV	Disks large-associated protein 4	DLGAP4
Q14241	5.29085	Up	313EV vs 205EV	Elongin-A	ELOA
Q8WXD5	5.29046	Up	313EV vs 205EV	Gem-associated protein 6	GEMIN6
Q7Z4H3	5.27759	Up	313EV vs 205EV	5'-deoxynucleotidase HDDC2	HDDC2
Q15654	5.27716	Up	313EV vs 205EV	Thyroid receptor-interacting protein 6	TRIP6
Q9UMY1	5.27605	Up	313EV vs 205EV	U3 small nucleolar RNA-associated protein NOL7	NOL7
Q5VT52	5.27077	Up	313EV vs 205EV	Regulation of nuclear pre-mRNA domain-containing protein 2	RPRD2
P68036	5.26214	Up	313EV vs 205EV	Ubiquitin-conjugating enzyme E2 L3	UBE2L3
Q13310	5.26047	Up	313EV vs 205EV	Polyadenylate-binding protein 4	PABPC4
P49757	5.25812	Up	313EV vs 205EV	Protein numb homolog	NUMB
Q99598	5.25057	Up	313EV vs 205EV	Translin-associated protein X	TSNAX
O95487	5.24909	Up	313EV vs 205EV	Protein transport protein Sec24B	SEC24B
Q9BU76	5.23544	Up	313EV vs 205EV	Multiple myeloma tumor-associated protein 2	MMTAG2
Q9NWT1	5.23495	Up	313EV vs 205EV	p21-activated protein kinase-interacting protein 1	PAK1IP1
O94925	5.22419	Up	313EV vs 205EV	Glutaminase kidney isoform, mitochondrial	GLS
P07197	5.19248	Up	313EV vs 205EV	Neurofilament medium polypeptide	NEFM
Q9BUW7	5.18889	Up	313EV vs 205EV	Bublin coiled-coil protein	BBLN
O75175	5.1855	Up	313EV vs 205EV	CCR4-NOT transcription complex subunit 3	CNOT3
Q14137	5.17419	Up	313EV vs 205EV	Ribosome biogenesis protein BOP1	BOP1
P98175	5.16979	Up	313EV vs 205EV	RNA-binding protein 10	RBM10
Q8TAG9	5.16189	Up	313EV vs 205EV	Exocyst complex component 6	EXOC6
Q96C24	5.16121	Up	313EV vs 205EV	Synaptotagmin-like protein 4	SYTL4
Q07955	5.15809	Up	313EV vs 205EV	Serine/arginine-rich splicing factor 1	SRSF1
Q8N183	5.15784	Up	313EV vs 205EV	NADH dehydrogenase [ubiquinone] 1 alpha subcomplex assembly factor 2	NDUFAF2
O75157	5.15301	Up	313EV vs 205EV	TSC22 domain family protein 2	TSC22D2
Q13330	5.14927	Up	313EV vs 205EV	Metastasis-associated protein MTA1	MTA1
Q96GA3	5.14195	Up	313EV vs 205EV	Protein LTV1 homolog	LTV1
O00115	5.14057	Up	313EV vs 205EV	Deoxyribonuclease-2-alpha	DNASE2
Q14657	5.13785	Up	313EV vs 205EV	EKC/KEOPS complex subunit LAGE3	LAGE3
Q9H467	5.13516	Up	313EV vs 205EV	CUE domain-containing protein 2	CUEDC2
Q8N6N7	5.13034	Up	313EV vs 205EV	Acyl-CoA-binding domain-containing protein 7	ACBD7
Q9UPT8	5.12968	Up	313EV vs 205EV	Zinc finger CCCH domain-containing protein 4	ZC3H4
Q9Y2W2	5.12646	Up	313EV vs 205EV	WW domain-binding protein 11	WBP11
Q96SB3	5.12515	Up	313EV vs 205EV	Neurabin-2	PPP1R9B
Q15276	5.12296	Up	313EV vs 205EV	Rab GTPase-binding effector protein 1	RABEP1
Q9UHV9	5.12259	Up	313EV vs 205EV	Prefoldin subunit 2	PFDN2
Q7Z6B7	5.11933	Up	313EV vs 205EV	SLIT-ROBO Rho GTPase-activating protein 1	SRGAP1
P48147	5.11295	Up	313EV vs 205EV	Prolyl endopeptidase	PREP
Q6P996	5.09879	Up	313EV vs 205EV	Pyridoxal-dependent decarboxylase domain-containing protein 1	PDXDC1
Q7Z6M1	5.0946	Up	313EV vs 205EV	Rab9 effector protein with kelch motifs	RABEPK
P17174	5.07008	Up	313EV vs 205EV	Aspartate aminotransferase, cytoplasmic	GOT1
Q93008	5.06881	Up	313EV vs 205EV	Probable ubiquitin carboxyl-terminal hydrolase FAF-X	USP9X
Q7Z6K5	5.06503	Up	313EV vs 205EV	Arpin	ARPIN
P19440	5.06312	Up	313EV vs 205EV	Glutathione hydrolase 1 proenzyme	GGT1
Q14151	5.05919	Up	313EV vs 205EV	Scaffold attachment factor B2	SAFB2
P08670	5.05491	Up	313EV vs 205EV	Vimentin	VIM
P28074	5.05291	Up	313EV vs 205EV	Proteasome subunit beta type-5	PSMB5
Q13153	5.03884	Up	313EV vs 205EV	Serine/threonine-protein kinase PAK 1	PAK1
P05362	5.03633	Up	313EV vs 205EV	Intercellular adhesion molecule 1	ICAM1
Q96B23	5.02846	Up	313EV vs 205EV	Protein ARK2N	ARK2N
Q9P0R6	5.02654	Up	313EV vs 205EV	GSK3B-interacting protein	GSKIP
P68106	5.02472	Up	313EV vs 205EV	Peptidyl-prolyl cis-trans isomerase FKBP1B	FKBP1B
Q92536	5.02444	Up	313EV vs 205EV	Y+L amino acid transporter 2	SLC7A6
P08397	5.01773	Up	313EV vs 205EV	Porphobilinogen deaminase	HMBS
O60664	5.0147	Up	313EV vs 205EV	Perilipin-3	PLIN3
Q9Y2G0	5.01377	Up	313EV vs 205EV	Protein EFR3 homolog B	EFR3B
P20700	5.00041	Up	313EV vs 205EV	Lamin-B1	LMNB1
Q96F86	4.99103	Up	313EV vs 205EV	Enhancer of mRNA-decapping protein 3	EDC3
Q9NS87	4.99008	Up	313EV vs 205EV	Kinesin-like protein KIF15	KIF15
Q86WR7	4.98763	Up	313EV vs 205EV	Proline and serine-rich protein 2	PROSER2
Q02880	4.98527	Up	313EV vs 205EV	DNA topoisomerase 2-beta	TOP2B
Q27J81	4.98262	Up	313EV vs 205EV	Inverted formin-2	INF2
O60763	4.97095	Up	313EV vs 205EV	General vesicular transport factor p115	USO1
Q86YZ3	4.97027	Up	313EV vs 205EV	Hornerin	HRNR
Q96FX2	4.96915	Up	313EV vs 205EV	Diphthamide biosynthesis protein 3	DPH3
Q9H6K5	4.9653	Up	313EV vs 205EV	Proline-rich protein 36	PRR36
Q9NQT5	4.959	Up	313EV vs 205EV	Exosome complex component RRP40	EXOSC3
Q96LX7	4.94446	Up	313EV vs 205EV	Coiled-coil domain-containing protein 17	CCDC17
Q6F5E8	4.92964	Up	313EV vs 205EV	Capping protein, Arp2/3 and myosin-I linker protein 2	CARMIL2
Q9BTV6	4.91859	Up	313EV vs 205EV	Diphthine methyltransferase	DPH7
P42285	4.9141	Up	313EV vs 205EV	Exosome RNA helicase MTR4	MTREX
Q9P2T1	4.91379	Up	313EV vs 205EV	GMP reductase 2	GMPR2
Q6P4F2	4.91025	Up	313EV vs 205EV	Ferredoxin-2, mitochondrial	FDX2
Q9UPN6	4.90573	Up	313EV vs 205EV	SR-related and CTD-associated factor 8	SCAF8
Q6ZSJ8	4.90038	Up	313EV vs 205EV	Uncharacterized protein C1orf122	C1orf122
P30519	4.89875	Up	313EV vs 205EV	Heme oxygenase 2	HMOX2
P35556	4.89311	Up	313EV vs 205EV	Fibrillin-2	FBN2
P50895	4.88607	Up	313EV vs 205EV	Basal cell adhesion molecule	BCAM
Q9P270	4.86436	Up	313EV vs 205EV	SLAIN motif-containing protein 2	SLAIN2
Q9UHB6	4.84478	Up	313EV vs 205EV	LIM domain and actin-binding protein 1	LIMA1
Q8ND24	4.83603	Up	313EV vs 205EV	RING finger protein 214	RNF214
Q3SXY8	4.81647	Up	313EV vs 205EV	ADP-ribosylation factor-like protein 13B	ARL13B
Q04726	4.81409	Up	313EV vs 205EV	Transducin-like enhancer protein 3	TLE3
P19338	4.80335	Up	313EV vs 205EV	Nucleolin	NCL
O60841	4.80176	Up	313EV vs 205EV	Eukaryotic translation initiation factor 5B	EIF5B
Q8NHZ8	4.79719	Up	313EV vs 205EV	Anaphase-promoting complex subunit CDC26	CDC26
O00625	4.7917	Up	313EV vs 205EV	Pirin	PIR
Q676U5	4.77615	Up	313EV vs 205EV	Autophagy-related protein 16-1	ATG16L1
Q00536	4.76996	Up	313EV vs 205EV	Cyclin-dependent kinase 16	CDK16
O95249	4.76593	Up	313EV vs 205EV	Golgi SNAP receptor complex member 1	GOSR1
P51858	4.76254	Up	313EV vs 205EV	Hepatoma-derived growth factor	HDGF
Q9Y5V0	4.75287	Up	313EV vs 205EV	Zinc finger protein 706	ZNF706
O14776	4.7505	Up	313EV vs 205EV	Transcription elongation regulator 1	TCERG1
P52655	4.74477	Up	313EV vs 205EV	Transcription initiation factor IIA subunit 1	GTF2A1
Q8NBS9	4.7353	Up	313EV vs 205EV	Thioredoxin domain-containing protein 5	TXNDC5
Q9BRT6	4.73392	Up	313EV vs 205EV	Protein LLP homolog	LLPH
Q9NX58	4.73232	Up	313EV vs 205EV	Cell growth-regulating nucleolar protein	LYAR
P78316	4.71883	Up	313EV vs 205EV	Nucleolar protein 14	NOP14
Q9BY67	4.714	Up	313EV vs 205EV	Cell adhesion molecule 1	CADM1
Q9BW71	4.70534	Up	313EV vs 205EV	HIRA-interacting protein 3	HIRIP3
Q9UJZ1	4.7037	Up	313EV vs 205EV	Stomatin-like protein 2, mitochondrial	STOML2
Q93052	4.69925	Up	313EV vs 205EV	Lipoma-preferred partner	LPP
Q9UGP4	4.69514	Up	313EV vs 205EV	LIM domain-containing protein 1	LIMD1
Q13641	4.69167	Up	313EV vs 205EV	Trophoblast glycoprotein	TPBG
Q9UN86	4.68421	Up	313EV vs 205EV	Ras GTPase-activating protein-binding protein 2	G3BP2
P32119	4.68082	Up	313EV vs 205EV	Peroxiredoxin-2	PRDX2
Q9Y3B9	4.67845	Up	313EV vs 205EV	RRP15-like protein	RRP15
Q96B01	4.67266	Up	313EV vs 205EV	RAD51-associated protein 1	RAD51AP1
P12955	4.67141	Up	313EV vs 205EV	Xaa-Pro dipeptidase	PEPD
Q02952	4.66764	Up	313EV vs 205EV	A-kinase anchor protein 12	AKAP12
P07910	4.66478	Up	313EV vs 205EV	Heterogeneous nuclear ribonucleoproteins C1/C2	HNRNPC
P12004	4.66373	Up	313EV vs 205EV	Proliferating cell nuclear antigen	PCNA
P24534	4.66286	Up	313EV vs 205EV	Elongation factor 1-beta	EEF1B2
Q86U42	4.65422	Up	313EV vs 205EV	Polyadenylate-binding protein 2	PABPN1
O95873	4.65104	Up	313EV vs 205EV	Uncharacterized protein C6orf47	C6orf47
Q9NWK9	4.65025	Up	313EV vs 205EV	Box C/D snoRNA protein 1	ZNHIT6
P35548	4.64429	Up	313EV vs 205EV	Homeobox protein MSX-2	MSX2
O60291	4.63647	Up	313EV vs 205EV	E3 ubiquitin-protein ligase MGRN1	MGRN1
Q9Y597	4.61827	Up	313EV vs 205EV	BTB/POZ domain-containing protein KCTD3	KCTD3
O43148	4.61336	Up	313EV vs 205EV	mRNA cap guanine-N7 methyltransferase	RNMT
Q8N0X7	4.60066	Up	313EV vs 205EV	Spartin	SPART
O95777	4.5955	Up	313EV vs 205EV	U6 snRNA-associated Sm-like protein LSm8	LSM8
P02656	4.58861	Up	313EV vs 205EV	Apolipoprotein C-III	APOC3
Q15532	4.58639	Up	313EV vs 205EV	Protein SSXT	SS18
Q96SZ4	4.57831	Up	313EV vs 205EV	Zinc finger and SCAN domain-containing protein 10	ZSCAN10
Q9H0U9	4.57473	Up	313EV vs 205EV	Testis-specific Y-encoded-like protein 1	TSPYL1
O43324	4.53642	Up	313EV vs 205EV	Eukaryotic translation elongation factor 1 epsilon-1	EEF1E1
Q9UPR0	4.53491	Up	313EV vs 205EV	Inactive phospholipase C-like protein 2	PLCL2
Q8IWU2	4.52839	Up	313EV vs 205EV	Serine/threonine-protein kinase LMTK2	LMTK2
Q86V81	4.52823	Up	313EV vs 205EV	THO complex subunit 4	ALYREF
Q9BZQ8	4.52223	Up	313EV vs 205EV	Protein Niban 1	NIBAN1
Q9BTV7	4.51911	Up	313EV vs 205EV	CDK5 and ABL1 enzyme substrate 2	CABLES2
Q9P0L0	4.51211	Up	313EV vs 205EV	Vesicle-associated membrane protein-associated protein A	VAPA
Q14574	4.50542	Up	313EV vs 205EV	Desmocollin-3	DSC3
Q16143	4.49091	Up	313EV vs 205EV	Beta-synuclein	SNCB
Q9Y219	4.49057	Up	313EV vs 205EV	Protein jagged-2	JAG2
P49366	4.45453	Up	313EV vs 205EV	Deoxyhypusine synthase	DHPS
Q9H246	4.45105	Up	313EV vs 205EV	Uncharacterized protein C1orf21	C1orf21
Q7Z6E9	4.44839	Up	313EV vs 205EV	E3 ubiquitin-protein ligase RBBP6	RBBP6
Q03164	4.43175	Up	313EV vs 205EV	Histone-lysine N-methyltransferase 2A	KMT2A
P31323	4.42715	Up	313EV vs 205EV	cAMP-dependent protein kinase type II-beta regulatory subunit	PRKAR2B
P54727	4.41668	Up	313EV vs 205EV	UV excision repair protein RAD23 homolog B	RAD23B
O14818	4.41196	Up	313EV vs 205EV	Proteasome subunit alpha type-7	PSMA7
P47985	4.40638	Up	313EV vs 205EV	Cytochrome b-c1 complex subunit Rieske, mitochondrial	UQCRFS1
O15085	4.39244	Up	313EV vs 205EV	Rho guanine nucleotide exchange factor 11	ARHGEF11
O95817	4.3921	Up	313EV vs 205EV	BAG family molecular chaperone regulator 3	BAG3
Q8N6H7	4.36296	Up	313EV vs 205EV	ADP-ribosylation factor GTPase-activating protein 2	ARFGAP2
Q04637	4.35476	Up	313EV vs 205EV	Eukaryotic translation initiation factor 4 gamma 1	EIF4G1
Q9NTZ6	4.35382	Up	313EV vs 205EV	RNA-binding protein 12	RBM12
P20962	4.33239	Up	313EV vs 205EV	Parathymosin	PTMS
Q68DQ2	4.33166	Up	313EV vs 205EV	Very large A-kinase anchor protein	CRYBG3
P67809	4.31556	Up	313EV vs 205EV	Y-box-binding protein 1	YBX1
P06454	4.31484	Up	313EV vs 205EV	Prothymosin alpha	PTMA
Q9UJY5	4.31071	Up	313EV vs 205EV	ADP-ribosylation factor-binding protein GGA1	GGA1
A6NIH7	4.30669	Up	313EV vs 205EV	Protein unc-119 homolog B	UNC119B
P20908	4.3026	Up	313EV vs 205EV	Collagen alpha-1(V) chain	COL5A1
Q01581	4.29312	Up	313EV vs 205EV	Hydroxymethylglutaryl-CoA synthase, cytoplasmic	HMGCS1
Q92934	4.29151	Up	313EV vs 205EV	Bcl2-associated agonist of cell death	BAD
P49023	4.28128	Up	313EV vs 205EV	Paxillin	PXN
Q12774	4.27932	Up	313EV vs 205EV	Rho guanine nucleotide exchange factor 5	ARHGEF5
P00441	4.27267	Up	313EV vs 205EV	Superoxide dismutase [Cu-Zn]	SOD1
P61457	4.2723	Up	313EV vs 205EV	Pterin-4-alpha-carbinolamine dehydratase	PCBD1
Q8ND76	4.27105	Up	313EV vs 205EV	Cyclin-Y	CCNY
Q8WVT3	4.26797	Up	313EV vs 205EV	Trafficking protein particle complex subunit 12	TRAPPC12
P54819	4.26733	Up	313EV vs 205EV	Adenylate kinase 2, mitochondrial	AK2
O00567	4.24097	Up	313EV vs 205EV	Nucleolar protein 56	NOP56
Q9BUJ2	4.23944	Up	313EV vs 205EV	Heterogeneous nuclear ribonucleoprotein U-like protein 1	HNRNPUL1
O43752	4.2311	Up	313EV vs 205EV	Syntaxin-6	STX6
Q04760	4.22854	Up	313EV vs 205EV	Lactoylglutathione lyase	GLO1
P05387	4.22673	Up	313EV vs 205EV	Large ribosomal subunit protein P2	RPLP2
P32321	4.22476	Up	313EV vs 205EV	Deoxycytidylate deaminase	DCTD
Q9P244	4.20282	Up	313EV vs 205EV	Leucine-rich repeat and fibronectin type III domain-containing protein 1	LRFN1
Q9UHD1	4.18046	Up	313EV vs 205EV	Cysteine and histidine-rich domain-containing protein 1	CHORDC1
Q6P1N0	4.1742	Up	313EV vs 205EV	Coiled-coil and C2 domain-containing protein 1A	CC2D1A
P62857	4.17264	Up	313EV vs 205EV	Small ribosomal subunit protein eS28	RPS28
P30046	4.16006	Up	313EV vs 205EV	D-dopachrome decarboxylase	DDT
P36551	4.15647	Up	313EV vs 205EV	Oxygen-dependent coproporphyrinogen-III oxidase, mitochondrial	CPOX
Q969G3	4.13433	Up	313EV vs 205EV	SWI/SNF-related matrix-associated actin-dependent regulator of chromatin subfamily E member 1	SMARCE1
Q9Y2U8	4.12624	Up	313EV vs 205EV	Inner nuclear membrane protein Man1	LEMD3
Q9ULU4	4.11555	Up	313EV vs 205EV	MYND-type zinc finger-containing chromatin reader ZMYND8	ZMYND8
Q14247	4.11501	Up	313EV vs 205EV	Src substrate cortactin	CTTN
Q2NKX8	4.10008	Up	313EV vs 205EV	DNA excision repair protein ERCC-6-like	ERCC6L
Q15147	4.09776	Up	313EV vs 205EV	1-phosphatidylinositol 4,5-bisphosphate phosphodiesterase beta-4	PLCB4
Q9Y3B4	4.09366	Up	313EV vs 205EV	Splicing factor 3B subunit 6	SF3B6
O14763	4.08211	Up	313EV vs 205EV	Tumor necrosis factor receptor superfamily member 10B	TNFRSF10B
O60353	4.06316	Up	313EV vs 205EV	Frizzled-6	FZD6
Q13404	4.05946	Up	313EV vs 205EV	Ubiquitin-conjugating enzyme E2 variant 1	UBE2V1
Q92667	4.05356	Up	313EV vs 205EV	A-kinase anchor protein 1, mitochondrial	AKAP1
Q13542	4.05286	Up	313EV vs 205EV	Eukaryotic translation initiation factor 4E-binding protein 2	EIF4EBP2
O14737	4.04784	Up	313EV vs 205EV	Programmed cell death protein 5	PDCD5
Q02978	4.03378	Up	313EV vs 205EV	Mitochondrial 2-oxoglutarate/malate carrier protein	SLC25A11
P62253	4.01881	Up	313EV vs 205EV	Ubiquitin-conjugating enzyme E2 G1	UBE2G1
Q92870	4.01815	Up	313EV vs 205EV	Amyloid beta precursor protein binding family B member 2	APBB2
P10599	4.00686	Up	313EV vs 205EV	Thioredoxin	TXN
O95456	3.99472	Up	313EV vs 205EV	Proteasome assembly chaperone 1	PSMG1
Q6PJT7	3.98657	Up	313EV vs 205EV	Zinc finger CCCH domain-containing protein 14	ZC3H14
Q6DD87	3.98628	Up	313EV vs 205EV	Zinc finger protein 787	ZNF787
Q13111	3.98079	Up	313EV vs 205EV	Chromatin assembly factor 1 subunit A	CHAF1A
Q92974	3.97295	Up	313EV vs 205EV	Rho guanine nucleotide exchange factor 2	ARHGEF2
P53004	3.9635	Up	313EV vs 205EV	Biliverdin reductase A	BLVRA
P46821	3.95453	Up	313EV vs 205EV	Microtubule-associated protein 1B	MAP1B
P28066	3.95433	Up	313EV vs 205EV	Proteasome subunit alpha type-5	PSMA5
Q9HBM0	3.95409	Up	313EV vs 205EV	Vezatin	VEZT
Q9NRG1	3.94916	Up	313EV vs 205EV	Phosphoribosyltransferase domain-containing protein 1	PRTFDC1
Q01968	3.93707	Up	313EV vs 205EV	Inositol polyphosphate 5-phosphatase OCRL	OCRL
Q16799	3.92706	Up	313EV vs 205EV	Reticulon-1	RTN1
Q06203	3.92377	Up	313EV vs 205EV	Amidophosphoribosyltransferase	PPAT
O43172	3.90334	Up	313EV vs 205EV	U4/U6 small nuclear ribonucleoprotein Prp4	PRPF4
O15027	3.9032	Up	313EV vs 205EV	Protein transport protein Sec16A	SEC16A
Q8NC51	3.89673	Up	313EV vs 205EV	SERPINE1 mRNA-binding protein 1	SERBP1
O75368	3.89121	Up	313EV vs 205EV	Adapter SH3BGRL	SH3BGRL
P49459	3.87743	Up	313EV vs 205EV	Ubiquitin-conjugating enzyme E2 A	UBE2A
P19022	3.86216	Up	313EV vs 205EV	Cadherin-2	CDH2
P12829	3.84194	Up	313EV vs 205EV	Myosin light chain 4	MYL4
A6NDB9	3.84157	Up	313EV vs 205EV	Paralemmin-3	PALM3
Q9NZZ3	3.83689	Up	313EV vs 205EV	Charged multivesicular body protein 5	CHMP5
Q92598	3.81188	Up	313EV vs 205EV	Heat shock protein 105 kDa	HSPH1
Q13442	3.81034	Up	313EV vs 205EV	28 kDa heat- and acid-stable phosphoprotein	PDAP1
O75347	3.79709	Up	313EV vs 205EV	Tubulin-specific chaperone A	TBCA
P48637	3.78589	Up	313EV vs 205EV	Glutathione synthetase	GSS
Q5JR12	3.78159	Up	313EV vs 205EV	Protein phosphatase 1J	PPM1J
O15212	3.76776	Up	313EV vs 205EV	Prefoldin subunit 6	PFDN6
P61978	3.76046	Up	313EV vs 205EV	Heterogeneous nuclear ribonucleoprotein K	HNRNPK
Q15149	3.74051	Up	313EV vs 205EV	Plectin	PLEC
P60660	3.73374	Up	313EV vs 205EV	Myosin light polypeptide 6	MYL6
P55072	3.72918	Up	313EV vs 205EV	Transitional endoplasmic reticulum ATPase	VCP
P25788	3.71484	Up	313EV vs 205EV	Proteasome subunit alpha type-3	PSMA3
Q99497	3.71187	Up	313EV vs 205EV	Parkinson disease protein 7	PARK7
Q15843	3.6994	Up	313EV vs 205EV	NEDD8	NEDD8
P07237	3.69675	Up	313EV vs 205EV	Protein disulfide-isomerase	P4HB
O75427	3.6949	Up	313EV vs 205EV	Leucine-rich repeat and calponin homology domain-containing protein 4	LRCH4
E9PRG8	3.68439	Up	313EV vs 205EV	Uncharacterized protein C11orf98	C11orf98
Q9BZZ5	3.68403	Up	313EV vs 205EV	Apoptosis inhibitor 5	API5
Q9UMF0	3.64399	Up	313EV vs 205EV	Intercellular adhesion molecule 5	ICAM5
P50502	3.62836	Up	313EV vs 205EV	Hsc70-interacting protein	ST13
P53816	3.62224	Up	313EV vs 205EV	Phospholipase A and acyltransferase 3	PLAAT3
P62140	3.60906	Up	313EV vs 205EV	Serine/threonine-protein phosphatase PP1-beta catalytic subunit	PPP1CB
Q96EQ0	3.58411	Up	313EV vs 205EV	Small glutamine-rich tetratricopeptide repeat-containing protein beta	SGTB
P31949	3.58105	Up	313EV vs 205EV	Protein S100-A11	S100A11
P47813	3.57995	Up	313EV vs 205EV	Eukaryotic translation initiation factor 1A, X-chromosomal	EIF1AX
P42766	3.57646	Up	313EV vs 205EV	Large ribosomal subunit protein uL29	RPL35
O95405	3.54911	Up	313EV vs 205EV	Zinc finger FYVE domain-containing protein 9	ZFYVE9
Q8N1G4	3.53308	Up	313EV vs 205EV	Leucine-rich repeat-containing protein 47	LRRC47
O75475	3.52923	Up	313EV vs 205EV	PC4 and SFRS1-interacting protein	PSIP1
P30626	3.51128	Up	313EV vs 205EV	Sorcin	SRI
P14625	3.50481	Up	313EV vs 205EV	Endoplasmin	HSP90B1
O60925	3.46822	Up	313EV vs 205EV	Prefoldin subunit 1	PFDN1
P28072	3.46763	Up	313EV vs 205EV	Proteasome subunit beta type-6	PSMB6
Q7L266	3.4516	Up	313EV vs 205EV	Isoaspartyl peptidase/L-asparaginase	ASRGL1
P00491	3.44625	Up	313EV vs 205EV	Purine nucleoside phosphorylase	PNP
Q9NP97	3.44194	Up	313EV vs 205EV	Dynein light chain roadblock-type 1	DYNLRB1
Q9H773	3.44149	Up	313EV vs 205EV	dCTP pyrophosphatase 1	DCTPP1
Q9H910	3.43342	Up	313EV vs 205EV	Jupiter microtubule associated homolog 2	JPT2
Q3YEC7	3.41452	Up	313EV vs 205EV	Rab-like protein 6	RABL6
Q9HCM4	3.40247	Up	313EV vs 205EV	Band 4.1-like protein 5	EPB41L5
P53041	3.3674	Up	313EV vs 205EV	Serine/threonine-protein phosphatase 5	PPP5C
P55011	3.3592	Up	313EV vs 205EV	Solute carrier family 12 member 2	SLC12A2
Q14766	3.3404	Up	313EV vs 205EV	Latent-transforming growth factor beta-binding protein 1	LTBP1
O75643	3.32443	Up	313EV vs 205EV	U5 small nuclear ribonucleoprotein 200 kDa helicase	SNRNP200
Q13586	3.31809	Up	313EV vs 205EV	Stromal interaction molecule 1	STIM1
Q9ULF5	3.31218	Up	313EV vs 205EV	Zinc transporter ZIP10	SLC39A10
Q9HD47	3.30184	Up	313EV vs 205EV	Ran guanine nucleotide release factor	RANGRF
Q5TFE4	3.29821	Up	313EV vs 205EV	5'-nucleotidase domain-containing protein 1	NT5DC1
P62851	3.29599	Up	313EV vs 205EV	Small ribosomal subunit protein eS25	RPS25
Q01105	3.29173	Up	313EV vs 205EV	Protein SET	SET
O94760	3.24798	Up	313EV vs 205EV	N(G),N(G)-dimethylarginine dimethylaminohydrolase 1	DDAH1
P61956	3.24679	Up	313EV vs 205EV	Small ubiquitin-related modifier 2	SUMO2
Q9NRX4	3.22419	Up	313EV vs 205EV	14 kDa phosphohistidine phosphatase	PHPT1
A4D1S0	3.1989	Up	313EV vs 205EV	Killer cell lectin-like receptor subfamily G member 2	KLRG2
O75781	3.18842	Up	313EV vs 205EV	Paralemmin-1	PALM
P46926	3.17639	Up	313EV vs 205EV	Glucosamine-6-phosphate isomerase 1	GNPDA1
Q00839	3.14676	Up	313EV vs 205EV	Heterogeneous nuclear ribonucleoprotein U	HNRNPU
Q01130	3.07924	Up	313EV vs 205EV	Serine/arginine-rich splicing factor 2	SRSF2
P00492	3.01146	Up	313EV vs 205EV	Hypoxanthine-guanine phosphoribosyltransferase	HPRT1
P99999	2.96701	Up	313EV vs 205EV	Cytochrome c	CYCS
Q13907	2.96445	Up	313EV vs 205EV	Isopentenyl-diphosphate Delta-isomerase 1	IDI1
Q14847	2.94117	Up	313EV vs 205EV	LIM and SH3 domain protein 1	LASP1
P08621	2.89637	Up	313EV vs 205EV	U1 small nuclear ribonucleoprotein 70 kDa	SNRNP70
P48960	2.88034	Up	313EV vs 205EV	Adhesion G protein-coupled receptor E5	ADGRE5
P35637	2.87768	Up	313EV vs 205EV	RNA-binding protein FUS	FUS
P62316	2.83762	Up	313EV vs 205EV	Small nuclear ribonucleoprotein Sm D2	SNRPD2
Q16531	2.82718	Up	313EV vs 205EV	DNA damage-binding protein 1	DDB1
P60174	2.82459	Up	313EV vs 205EV	Triosephosphate isomerase	TPI1
Q9Y639	2.81889	Up	313EV vs 205EV	Neuroplastin	NPTN
P48029	2.79106	Up	313EV vs 205EV	Sodium- and chloride-dependent creatine transporter 1	SLC6A8
O75056	2.7578	Up	313EV vs 205EV	Syndecan-3	SDC3
P35611	2.75273	Up	313EV vs 205EV	Alpha-adducin	ADD1
O95757	2.74381	Up	313EV vs 205EV	Heat shock 70 kDa protein 4L	HSPA4L
P61604	2.70149	Up	313EV vs 205EV	10 kDa heat shock protein, mitochondrial	HSPE1
Q15056	2.64631	Up	313EV vs 205EV	Eukaryotic translation initiation factor 4H	EIF4H
P09104	2.62754	Up	313EV vs 205EV	Gamma-enolase	ENO2
Q8N8S7	2.61645	Up	313EV vs 205EV	Protein enabled homolog	ENAH
P11940	2.52468	Up	313EV vs 205EV	Polyadenylate-binding protein 1	PABPC1
P46109	2.49018	Up	313EV vs 205EV	Crk-like protein	CRKL
P46783	2.48677	Up	313EV vs 205EV	Small ribosomal subunit protein eS10	RPS10
P08579	2.45738	Up	313EV vs 205EV	U2 small nuclear ribonucleoprotein B''	SNRPB2
P41440	2.43463	Up	313EV vs 205EV	Reduced folate transporter	SLC19A1
P30086	2.42903	Up	313EV vs 205EV	Phosphatidylethanolamine-binding protein 1	PEBP1
Q8IZP0	2.40354	Up	313EV vs 205EV	Abl interactor 1	ABI1
O94910	2.4005	Up	313EV vs 205EV	Adhesion G protein-coupled receptor L1	ADGRL1
Q4VCS5	2.39508	Up	313EV vs 205EV	Angiomotin	AMOT
P16403	2.3734	Up	313EV vs 205EV	Histone H1.2	H1-2
Q9H3Z4	2.35324	Up	313EV vs 205EV	DnaJ homolog subfamily C member 5	DNAJC5
P07737	2.31421	Up	313EV vs 205EV	Profilin-1	PFN1
P35579	2.28386	Up	313EV vs 205EV	Myosin-9	MYH9
Q96A54	2.27296	Up	313EV vs 205EV	Adiponectin receptor protein 1	ADIPOR1
P19105	2.26614	Up	313EV vs 205EV	Myosin regulatory light chain 12A	MYL12A
P47914	2.26236	Up	313EV vs 205EV	Large ribosomal subunit protein eL29	RPL29
P06753	2.25092	Up	313EV vs 205EV	Tropomyosin alpha-3 chain	TPM3
P11279	2.24352	Up	313EV vs 205EV	Lysosome-associated membrane glycoprotein 1	LAMP1
Q9BQI0	2.22802	Up	313EV vs 205EV	Allograft inflammatory factor 1-like	AIF1L
P49773	2.2191	Up	313EV vs 205EV	Adenosine 5'-monophosphoramidase HINT1	HINT1
Q9BY43	2.20547	Up	313EV vs 205EV	Charged multivesicular body protein 4a	CHMP4A
P46108	2.20266	Up	313EV vs 205EV	Adapter molecule crk	CRK
Q9C0B5	2.1744	Up	313EV vs 205EV	Palmitoyltransferase ZDHHC5	ZDHHC5
Q99880	2.16223	Up	313EV vs 205EV	Histone H2B type 1-L	H2BC13
P15104	2.1488	Up	313EV vs 205EV	Glutamine synthetase	GLUL
P42574	2.13003	Up	313EV vs 205EV	Caspase-3	CASP3
P05204	2.08165	Up	313EV vs 205EV	Non-histone chromosomal protein HMG-17	HMGN2
P62328	2.08035	Up	313EV vs 205EV	Thymosin beta-4	TMSB4X
O14745	2.07057	Up	313EV vs 205EV	Na(+)/H(+) exchange regulatory cofactor NHE-RF1	NHERF1
P14209	2.0664	Up	313EV vs 205EV	CD99 antigen	CD99
O43491	2.0579	Up	313EV vs 205EV	Band 4.1-like protein 2	EPB41L2
Q14126	2.03941	Up	313EV vs 205EV	Desmoglein-2	DSG2
P11171	2.02658	Up	313EV vs 205EV	Protein 4.1	EPB41
Q9Y5Y0	2.01636	Up	313EV vs 205EV	Heme transporter FLVCR1	FLVCR1
Q9Y6E0	1.97521	Up	313EV vs 205EV	Serine/threonine-protein kinase 24	STK24
Q6PCB8	1.97199	Up	313EV vs 205EV	Embigin	EMB
Q15631	1.96841	Up	313EV vs 205EV	Translin	TSN
Q96KP4	1.96641	Up	313EV vs 205EV	Cytosolic non-specific dipeptidase	CNDP2
Q15181	1.9459	Up	313EV vs 205EV	Inorganic pyrophosphatase	PPA1
P04179	1.93672	Up	313EV vs 205EV	Superoxide dismutase [Mn], mitochondrial	SOD2
P29966	1.92726	Up	313EV vs 205EV	Myristoylated alanine-rich C-kinase substrate	MARCKS
Q14152	1.88767	Up	313EV vs 205EV	Eukaryotic translation initiation factor 3 subunit A	EIF3A
O95336	1.87907	Up	313EV vs 205EV	6-phosphogluconolactonase	PGLS
Q14160	1.84655	Up	313EV vs 205EV	Protein scribble homolog	SCRIB
Q9NW97	1.83339	Up	313EV vs 205EV	Transmembrane protein 51	TMEM51
Q5TEC6	1.81318	Up	313EV vs 205EV	Histone H3-7	H3-7
Q8WUM9	1.78064	Up	313EV vs 205EV	Sodium-dependent phosphate transporter 1	SLC20A1
Q99460	1.76452	Up	313EV vs 205EV	26S proteasome non-ATPase regulatory subunit 1	PSMD1
P80723	1.76245	Up	313EV vs 205EV	Brain acid soluble protein 1	BASP1
P07108	1.75158	Up	313EV vs 205EV	Acyl-CoA-binding protein	DBI
Q9UHR4	1.74952	Up	313EV vs 205EV	Brain-specific angiogenesis inhibitor 1-associated protein 2-like protein 1	BAIAP2L1
P22626	1.74338	Up	313EV vs 205EV	Heterogeneous nuclear ribonucleoproteins A2/B1	HNRNPA2B1
O75190	1.71272	Up	313EV vs 205EV	DnaJ homolog subfamily B member 6	DNAJB6
P17677	1.71047	Up	313EV vs 205EV	Neuromodulin	GAP43
P55196	1.69204	Up	313EV vs 205EV	Afadin	AFDN
Q9UKK9	1.66753	Up	313EV vs 205EV	ADP-sugar pyrophosphatase	NUDT5
Q15717	1.6182	Up	313EV vs 205EV	ELAV-like protein 1	ELAVL1
P63098	1.59832	Up	313EV vs 205EV	Calcineurin subunit B type 1	PPP3R1
O14964	1.59181	Up	313EV vs 205EV	Hepatocyte growth factor-regulated tyrosine kinase substrate	HGS
Q15334	1.56707	Up	313EV vs 205EV	Lethal(2) giant larvae protein homolog 1	LLGL1
P11234	1.56564	Up	313EV vs 205EV	Ras-related protein Ral-B	RALB
Q9HAR2	1.55132	Up	313EV vs 205EV	Adhesion G protein-coupled receptor L3	ADGRL3
P0DP25	1.53462	Up	313EV vs 205EV	Calmodulin-3	CALM3
Q15819	1.52621	Up	313EV vs 205EV	Ubiquitin-conjugating enzyme E2 variant 2	UBE2V2
Q4KMP7	1.49493	Up	313EV vs 205EV	TBC1 domain family member 10B	TBC1D10B
O43768	1.48116	Up	313EV vs 205EV	Alpha-endosulfine	ENSA
P62318	1.43757	Up	313EV vs 205EV	Small nuclear ribonucleoprotein Sm D3	SNRPD3
Q13277	1.43384	Up	313EV vs 205EV	Syntaxin-3	STX3
P20020	1.42821	Up	313EV vs 205EV	Plasma membrane calcium-transporting ATPase 1	ATP2B1
O43583	1.42402	Up	313EV vs 205EV	Density-regulated protein	DENR
Q99536	1.396	Up	313EV vs 205EV	Synaptic vesicle membrane protein VAT-1 homolog	VAT1
P58546	1.36719	Up	313EV vs 205EV	Myotrophin	MTPN
O14654	1.34837	Up	313EV vs 205EV	Insulin receptor substrate 4	IRS4
P24666	1.34462	Up	313EV vs 205EV	Low molecular weight phosphotyrosine protein phosphatase	ACP1
Q9P2E9	1.33083	Up	313EV vs 205EV	Ribosome-binding protein 1	RRBP1
P62834	1.31973	Up	313EV vs 205EV	Ras-related protein Rap-1A	RAP1A
P09936	1.30712	Up	313EV vs 205EV	Ubiquitin carboxyl-terminal hydrolase isozyme L1	UCHL1
P52272	1.29443	Up	313EV vs 205EV	Heterogeneous nuclear ribonucleoprotein M	HNRNPM
P34741	1.28222	Up	313EV vs 205EV	Syndecan-2	SDC2
P26196	1.27525	Up	313EV vs 205EV	Probable ATP-dependent RNA helicase DDX6	DDX6
P43487	1.26719	Up	313EV vs 205EV	Ran-specific GTPase-activating protein	RANBP1
P06733	1.23991	Up	313EV vs 205EV	Alpha-enolase	ENO1
Q16775	1.2393	Up	313EV vs 205EV	Hydroxyacylglutathione hydrolase, mitochondrial	HAGH
P04350	1.20781	Up	313EV vs 205EV	Tubulin beta-4A chain	TUBB4A
Q8NHG7	1.16984	Up	313EV vs 205EV	Small VCP/p97-interacting protein	SVIP
P13591	1.16938	Up	313EV vs 205EV	Neural cell adhesion molecule 1	NCAM1
Q9BRK5	1.15351	Up	313EV vs 205EV	45 kDa calcium-binding protein	SDF4
Q9UHA4	1.14974	Up	313EV vs 205EV	Ragulator complex protein LAMTOR3	LAMTOR3
Q9H2G2	1.13565	Up	313EV vs 205EV	STE20-like serine/threonine-protein kinase	SLK
P61086	1.11725	Up	313EV vs 205EV	Ubiquitin-conjugating enzyme E2 K	UBE2K
P23528	1.09906	Up	313EV vs 205EV	Cofilin-1	CFL1
P40925	1.09407	Up	313EV vs 205EV	Malate dehydrogenase, cytoplasmic	MDH1
P30041	1.07987	Up	313EV vs 205EV	Peroxiredoxin-6	PRDX6
P22413	1.07542	Up	313EV vs 205EV	Ectonucleotide pyrophosphatase/phosphodiesterase family member 1	ENPP1
Q6UVK1	1.06963	Up	313EV vs 205EV	Chondroitin sulfate proteoglycan 4	CSPG4
Q9Y2J2	1.06239	Up	313EV vs 205EV	Band 4.1-like protein 3	EPB41L3
O60869	1.05504	Up	313EV vs 205EV	Endothelial differentiation-related factor 1	EDF1
P05026	1.04892	Up	313EV vs 205EV	Sodium/potassium-transporting ATPase subunit beta-1	ATP1B1
O60271	1.04094	Up	313EV vs 205EV	C-Jun-amino-terminal kinase-interacting protein 4	SPAG9
Q96C19	1.03454	Up	313EV vs 205EV	EF-hand domain-containing protein D2	EFHD2
Q15836	1.03209	Up	313EV vs 205EV	Vesicle-associated membrane protein 3	VAMP3
Q8N3F8	1.0258	Up	313EV vs 205EV	MICAL-like protein 1	MICALL1
P37802	1.00776	Up	313EV vs 205EV	Transgelin-2	TAGLN2
P06213	1.00362	Up	313EV vs 205EV	Insulin receptor	INSR
O00461	1.00263	Up	313EV vs 205EV	Golgi integral membrane protein 4	GOLIM4
Q9Y6G9	1.00138	Up	313EV vs 205EV	Cytoplasmic dynein 1 light intermediate chain 1	DYNC1LI1
Q9NRV9	0.99607	None	313EV vs 205EV	Heme-binding protein 1	HEBP1
Q8IVM0	0.971003	None	313EV vs 205EV	Coiled-coil domain-containing protein 50	CCDC50
P22061	0.952879	None	313EV vs 205EV	Protein-L-isoaspartate(D-aspartate) O-methyltransferase	PCMT1
O75822	0.947934	None	313EV vs 205EV	Eukaryotic translation initiation factor 3 subunit J	EIF3J
Q13642	0.94585	None	313EV vs 205EV	Four and a half LIM domains protein 1	FHL1
P25398	0.944122	None	313EV vs 205EV	Small ribosomal subunit protein eS12	RPS12
Q9UHD9	0.942758	None	313EV vs 205EV	Ubiquilin-2	UBQLN2
Q92692	0.938135	None	313EV vs 205EV	Nectin-2	NECTIN2
Q9BRT3	0.93268	None	313EV vs 205EV	Migration and invasion enhancer 1	MIEN1
Q9H444	0.931772	None	313EV vs 205EV	Charged multivesicular body protein 4b	CHMP4B
Q01082	0.931469	None	313EV vs 205EV	Spectrin beta chain, non-erythrocytic 1	SPTBN1
P67775	0.919606	None	313EV vs 205EV	Serine/threonine-protein phosphatase 2A catalytic subunit alpha isoform	PPP2CA
O75533	0.898668	None	313EV vs 205EV	Splicing factor 3B subunit 1	SF3B1
P62993	0.893267	None	313EV vs 205EV	Growth factor receptor-bound protein 2	GRB2
Q15370	0.861897	None	313EV vs 205EV	Elongin-B	ELOB
O00161	0.861415	None	313EV vs 205EV	Synaptosomal-associated protein 23	SNAP23
P29373	0.859523	None	313EV vs 205EV	Cellular retinoic acid-binding protein 2	CRABP2
P54709	0.854387	None	313EV vs 205EV	Sodium/potassium-transporting ATPase subunit beta-3	ATP1B3
Q14699	0.852982	None	313EV vs 205EV	Raftlin	RFTN1
P78310	0.833643	None	313EV vs 205EV	Coxsackievirus and adenovirus receptor	CXADR
P13010	0.80677	None	313EV vs 205EV	X-ray repair cross-complementing protein 5	XRCC5
P34932	0.802363	None	313EV vs 205EV	Heat shock 70 kDa protein 4	HSPA4
Q6WKZ4	0.802339	None	313EV vs 205EV	Rab11 family-interacting protein 1	RAB11FIP1
Q9HC35	0.799792	None	313EV vs 205EV	Echinoderm microtubule-associated protein-like 4	EML4
Q00796	0.773386	None	313EV vs 205EV	Sorbitol dehydrogenase	SORD
P52799	0.767742	None	313EV vs 205EV	Ephrin-B2	EFNB2
P22392	0.765406	None	313EV vs 205EV	Nucleoside diphosphate kinase B	NME2
P51991	0.752922	None	313EV vs 205EV	Heterogeneous nuclear ribonucleoprotein A3	HNRNPA3
P51572	0.738256	None	313EV vs 205EV	B-cell receptor-associated protein 31	BCAP31
O95196	0.736835	None	313EV vs 205EV	Chondroitin sulfate proteoglycan 5	CSPG5
P55884	0.736526	None	313EV vs 205EV	Eukaryotic translation initiation factor 3 subunit B	EIF3B
Q13740	0.682145	None	313EV vs 205EV	CD166 antigen	ALCAM
Q06830	0.669071	None	313EV vs 205EV	Peroxiredoxin-1	PRDX1
P62899	0.659171	None	313EV vs 205EV	Large ribosomal subunit protein eL31	RPL31
P61970	0.655888	None	313EV vs 205EV	Nuclear transport factor 2	NUTF2
Q15599	0.655013	None	313EV vs 205EV	Na(+)/H(+) exchange regulatory cofactor NHE-RF2	NHERF2
Q969T9	0.653098	None	313EV vs 205EV	WW domain-binding protein 2	WBP2
Q16625	0.630094	None	313EV vs 205EV	Occludin	OCLN
Q12906	0.608955	None	313EV vs 205EV	Interleukin enhancer-binding factor 3	ILF3
Q9Y5K6	0.599842	None	313EV vs 205EV	CD2-associated protein	CD2AP
Q86X76	0.585484	None	313EV vs 205EV	Deaminated glutathione amidase	NIT1
P15531	0.569809	None	313EV vs 205EV	Nucleoside diphosphate kinase A	NME1
P29692	0.56789	None	313EV vs 205EV	Elongation factor 1-delta	EEF1D
O94854	0.561111	None	313EV vs 205EV	Microtubule-actin cross-linking factor 1, isoforms 6/7	MACF1
Q9UHD8	0.55749	None	313EV vs 205EV	Septin-9	SEPTIN9
P18206	0.547104	None	313EV vs 205EV	Vinculin	VCL
P63218	0.532246	None	313EV vs 205EV	Guanine nucleotide-binding protein G(I)/G(S)/G(O) subunit gamma-5	GNG5
P21926	0.531092	None	313EV vs 205EV	CD9 antigen	CD9
Q99755	0.524246	None	313EV vs 205EV	Phosphatidylinositol 4-phosphate 5-kinase type-1 alpha	PIP5K1A
O14828	0.51451	None	313EV vs 205EV	Secretory carrier-associated membrane protein 3	SCAMP3
Q92734	0.508426	None	313EV vs 205EV	Protein TFG	TFG
P43121	0.498157	None	313EV vs 205EV	Cell surface glycoprotein MUC18	MCAM
P07195	0.497228	None	313EV vs 205EV	L-lactate dehydrogenase B chain	LDHB
P05114	0.481191	None	313EV vs 205EV	Non-histone chromosomal protein HMG-14	HMGN1
P31948	0.466401	None	313EV vs 205EV	Stress-induced-phosphoprotein 1	STIP1
P49419	0.455891	None	313EV vs 205EV	Alpha-aminoadipic semialdehyde dehydrogenase	ALDH7A1
P63241	0.446294	None	313EV vs 205EV	Eukaryotic translation initiation factor 5A-1	EIF5A
P55082	0.442692	None	313EV vs 205EV	Microfibril-associated glycoprotein 3	MFAP3
Q15185	0.434909	None	313EV vs 205EV	Prostaglandin E synthase 3	PTGES3
P19256	0.425783	None	313EV vs 205EV	Lymphocyte function-associated antigen 3	CD58
P18669	0.410919	None	313EV vs 205EV	Phosphoglycerate mutase 1	PGAM1
Q99733	0.392172	None	313EV vs 205EV	Nucleosome assembly protein 1-like 4	NAP1L4
Q9HB07	0.387188	None	313EV vs 205EV	MYG1 exonuclease	MYG1
O96013	0.345356	None	313EV vs 205EV	Serine/threonine-protein kinase PAK 4	PAK4
O94804	0.322486	None	313EV vs 205EV	Serine/threonine-protein kinase 10	STK10
P25205	0.317424	None	313EV vs 205EV	DNA replication licensing factor MCM3	MCM3
P21741	0.310188	None	313EV vs 205EV	Midkine	MDK
O15400	0.265288	None	313EV vs 205EV	Syntaxin-7	STX7
O60716	0.253245	None	313EV vs 205EV	Catenin delta-1	CTNND1
Q9HC38	0.246747	None	313EV vs 205EV	Glyoxalase domain-containing protein 4	GLOD4
P78417	0.235617	None	313EV vs 205EV	Glutathione S-transferase omega-1	GSTO1
O60610	0.235066	None	313EV vs 205EV	Protein diaphanous homolog 1	DIAPH1
P47756	0.233337	None	313EV vs 205EV	F-actin-capping protein subunit beta	CAPZB
Q15435	0.229209	None	313EV vs 205EV	Protein phosphatase 1 regulatory subunit 7	PPP1R7
P52209	0.21417	None	313EV vs 205EV	6-phosphogluconate dehydrogenase, decarboxylating	PGD
P09211	0.213707	None	313EV vs 205EV	Glutathione S-transferase P	GSTP1
Q969P0	0.186068	None	313EV vs 205EV	Immunoglobulin superfamily member 8	IGSF8
P21281	0.182332	None	313EV vs 205EV	V-type proton ATPase subunit B, brain isoform	ATP6V1B2
Q92597	0.140143	None	313EV vs 205EV	Protein NDRG1	NDRG1
Q9UKE5	0.134958	None	313EV vs 205EV	TRAF2 and NCK-interacting protein kinase	TNIK
Q9NQR4	0.118316	None	313EV vs 205EV	Omega-amidase NIT2	NIT2
P37837	0.112108	None	313EV vs 205EV	Transaldolase	TALDO1
Q13683	0.110025	None	313EV vs 205EV	Integrin alpha-7	ITGA7
P06748	0.10705	None	313EV vs 205EV	Nucleophosmin	NPM1
Q16543	0.0992088	None	313EV vs 205EV	Hsp90 co-chaperone Cdc37	CDC37
O94991	0.0955487	None	313EV vs 205EV	SLIT and NTRK-like protein 5	SLITRK5
Q16513	0.0773816	None	313EV vs 205EV	Serine/threonine-protein kinase N2	PKN2
O00154	0.0722991	None	313EV vs 205EV	Cytosolic acyl coenzyme A thioester hydrolase	ACOT7
Q9Y624	0.070245	None	313EV vs 205EV	Junctional adhesion molecule A	F11R
Q9Y490	0.0540291	None	313EV vs 205EV	Talin-1	TLN1
P10809	0.0271044	None	313EV vs 205EV	60 kDa heat shock protein, mitochondrial	HSPD1
Q9Y6W5	0.0157598	None	313EV vs 205EV	Actin-binding protein WASF2	WASF2
Q8N2G4	0.0101732	None	313EV vs 205EV	Ly6/PLAUR domain-containing protein 1	LYPD1
P31350	0.00565798	None	313EV vs 205EV	Ribonucleoside-diphosphate reductase subunit M2	RRM2
P00505	-0.0263405	None	313EV vs 205EV	Aspartate aminotransferase, mitochondrial	GOT2
Q9UNF0	-0.029143	None	313EV vs 205EV	Protein kinase C and casein kinase substrate in neurons protein 2	PACSIN2
O43657	-0.0319678	None	313EV vs 205EV	Tetraspanin-6	TSPAN6
P00533	-0.0393534	None	313EV vs 205EV	Epidermal growth factor receptor	EGFR
P06132	-0.0512287	None	313EV vs 205EV	Uroporphyrinogen decarboxylase	UROD
P13987	-0.0548307	None	313EV vs 205EV	CD59 glycoprotein	CD59
Q92841	-0.0697787	None	313EV vs 205EV	Probable ATP-dependent RNA helicase DDX17	DDX17
P00338	-0.0797749	None	313EV vs 205EV	L-lactate dehydrogenase A chain	LDHA
O95297	-0.115015	None	313EV vs 205EV	Myelin protein zero-like protein 1	MPZL1
Q58EX2	-0.162562	None	313EV vs 205EV	Protein sidekick-2	SDK2
P53999	-0.169513	None	313EV vs 205EV	Activated RNA polymerase II transcriptional coactivator p15	SUB1
P62136	-0.17469	None	313EV vs 205EV	Serine/threonine-protein phosphatase PP1-alpha catalytic subunit	PPP1CA
Q9ULV4	-0.179608	None	313EV vs 205EV	Coronin-1C	CORO1C
P36021	-0.213466	None	313EV vs 205EV	Monocarboxylate transporter 8	SLC16A2
Q14019	-0.222101	None	313EV vs 205EV	Coactosin-like protein	COTL1
O95747	-0.225029	None	313EV vs 205EV	Serine/threonine-protein kinase OSR1	OXSR1
P59768	-0.225927	None	313EV vs 205EV	Guanine nucleotide-binding protein G(I)/G(S)/G(O) subunit gamma-2	GNG2
P02458	-0.241045	None	313EV vs 205EV	Collagen alpha-1(II) chain	COL2A1
Q99747	-0.270678	None	313EV vs 205EV	Gamma-soluble NSF attachment protein	NAPG
P13693	-0.285344	None	313EV vs 205EV	Translationally-controlled tumor protein	TPT1
P80297	-0.290568	None	313EV vs 205EV	Metallothionein-1X	MT1X
P61088	-0.298484	None	313EV vs 205EV	Ubiquitin-conjugating enzyme E2 N	UBE2N
P06756	-0.305927	None	313EV vs 205EV	Integrin alpha-V	ITGAV
P28838	-0.312385	None	313EV vs 205EV	Cytosol aminopeptidase	LAP3
P49006	-0.329641	None	313EV vs 205EV	MARCKS-related protein	MARCKSL1
O14672	-0.345401	None	313EV vs 205EV	Disintegrin and metalloproteinase domain-containing protein 10	ADAM10
Q8NE71	-0.352338	None	313EV vs 205EV	ATP-binding cassette sub-family F member 1	ABCF1
Q9BV40	-0.357486	None	313EV vs 205EV	Vesicle-associated membrane protein 8	VAMP8
P48509	-0.363756	None	313EV vs 205EV	CD151 antigen	CD151
O75954	-0.364233	None	313EV vs 205EV	Tetraspanin-9	TSPAN9
Q9NP79	-0.392508	None	313EV vs 205EV	Vacuolar protein sorting-associated protein VTA1 homolog	VTA1
Q92859	-0.403733	None	313EV vs 205EV	Neogenin	NEO1
P48739	-0.406058	None	313EV vs 205EV	Phosphatidylinositol transfer protein beta isoform	PITPNB
P63104	-0.408928	None	313EV vs 205EV	14-3-3 protein zeta/delta	YWHAZ
O95721	-0.422837	None	313EV vs 205EV	Synaptosomal-associated protein 29	SNAP29
O95630	-0.439868	None	313EV vs 205EV	STAM-binding protein	STAMBP
P35241	-0.445381	None	313EV vs 205EV	Radixin	RDX
Q01970	-0.46953	None	313EV vs 205EV	1-phosphatidylinositol 4,5-bisphosphate phosphodiesterase beta-3	PLCB3
P05556	-0.503049	None	313EV vs 205EV	Integrin beta-1	ITGB1
P35613	-0.522474	None	313EV vs 205EV	Basigin	BSG
Q02878	-0.532292	None	313EV vs 205EV	Large ribosomal subunit protein eL6	RPL6
O75044	-0.538008	None	313EV vs 205EV	SLIT-ROBO Rho GTPase-activating protein 2	SRGAP2
P12277	-0.539634	None	313EV vs 205EV	Creatine kinase B-type	CKB
P07814	-0.583964	None	313EV vs 205EV	Bifunctional glutamate/proline--tRNA ligase	EPRS1
Q9UKS6	-0.591527	None	313EV vs 205EV	Protein kinase C and casein kinase substrate in neurons protein 3	PACSIN3
P61158	-0.595136	None	313EV vs 205EV	Actin-related protein 3	ACTR3
P18433	-0.612845	None	313EV vs 205EV	Receptor-type tyrosine-protein phosphatase alpha	PTPRA
P10321	-0.622533	None	313EV vs 205EV	HLA class I histocompatibility antigen, C alpha chain	HLA-C
Q9P2B2	-0.631713	None	313EV vs 205EV	Prostaglandin F2 receptor negative regulator	PTGFRN
Q12959	-0.670002	None	313EV vs 205EV	Disks large homolog 1	DLG1
Q96PU5	-0.675399	None	313EV vs 205EV	E3 ubiquitin-protein ligase NEDD4-like	NEDD4L
Q15365	-0.692611	None	313EV vs 205EV	Poly(rC)-binding protein 1	PCBP1
O43707	-0.693318	None	313EV vs 205EV	Alpha-actinin-4	ACTN4
P10768	-0.714606	None	313EV vs 205EV	S-formylglutathione hydrolase	ESD
O14908	-0.723113	None	313EV vs 205EV	PDZ domain-containing protein GIPC1	GIPC1
P35222	-0.727932	None	313EV vs 205EV	Catenin beta-1	CTNNB1
P43007	-0.729737	None	313EV vs 205EV	Neutral amino acid transporter A	SLC1A4
P62873	-0.733062	None	313EV vs 205EV	Guanine nucleotide-binding protein G(I)/G(S)/G(T) subunit beta-1	GNB1
P60953	-0.743257	None	313EV vs 205EV	Cell division control protein 42 homolog	CDC42
Q5ZPR3	-0.743458	None	313EV vs 205EV	CD276 antigen	CD276
Q9HAU0	-0.743995	None	313EV vs 205EV	Pleckstrin homology domain-containing family A member 5	PLEKHA5
P61586	-0.748969	None	313EV vs 205EV	Transforming protein RhoA	RHOA
Q8N4C8	-0.760004	None	313EV vs 205EV	Misshapen-like kinase 1	MINK1
Q7KZI7	-0.788067	None	313EV vs 205EV	Serine/threonine-protein kinase MARK2	MARK2
Q9Y266	-0.796788	None	313EV vs 205EV	Nuclear migration protein nudC	NUDC
Q15019	-0.807381	None	313EV vs 205EV	Septin-2	SEPTIN2
A5D8V6	-0.81726	None	313EV vs 205EV	Vacuolar protein sorting-associated protein 37C	VPS37C
Q9NZ53	-0.831768	None	313EV vs 205EV	Podocalyxin-like protein 2	PODXL2
Q9NZN3	-0.839678	None	313EV vs 205EV	EH domain-containing protein 3	EHD3
P16152	-0.84523	None	313EV vs 205EV	Carbonyl reductase [NADPH] 1	CBR1
Q8TAA9	-0.870894	None	313EV vs 205EV	Vang-like protein 1	VANGL1
P27797	-0.896141	None	313EV vs 205EV	Calreticulin	CALR
P23634	-0.905178	None	313EV vs 205EV	Plasma membrane calcium-transporting ATPase 4	ATP2B4
Q9Y6N7	-0.910771	None	313EV vs 205EV	Roundabout homolog 1	ROBO1
Q9Y281	-0.915923	None	313EV vs 205EV	Cofilin-2	CFL2
O75223	-0.919958	None	313EV vs 205EV	Gamma-glutamylcyclotransferase	GGCT
Q12846	-0.922304	None	313EV vs 205EV	Syntaxin-4	STX4
P60903	-0.923352	None	313EV vs 205EV	Protein S100-A10	S100A10
Q9H0X4	-0.934004	None	313EV vs 205EV	Protein FAM234A	FAM234A
P62937	-0.944282	None	313EV vs 205EV	Peptidyl-prolyl cis-trans isomerase A	PPIA
P12814	-0.996326	None	313EV vs 205EV	Alpha-actinin-1	ACTN1
Q7Z7G0	-1	None	313EV vs 205EV	Target of Nesh-SH3	ABI3BP
P53985	-1.00908	Down	313EV vs 205EV	Monocarboxylate transporter 1	SLC16A1
P62745	-1.01112	Down	313EV vs 205EV	Rho-related GTP-binding protein RhoB	RHOB
P08195	-1.01232	Down	313EV vs 205EV	Amino acid transporter heavy chain SLC3A2	SLC3A2
Q86X29	-1.03093	Down	313EV vs 205EV	Lipolysis-stimulated lipoprotein receptor	LSR
P23526	-1.05135	Down	313EV vs 205EV	Adenosylhomocysteinase	AHCY
P36871	-1.05249	Down	313EV vs 205EV	Phosphoglucomutase-1	PGM1
Q08431	-1.07252	Down	313EV vs 205EV	Lactadherin	MFGE8
Q15758	-1.12172	Down	313EV vs 205EV	Neutral amino acid transporter B(0)	SLC1A5
Q9UQN3	-1.14566	Down	313EV vs 205EV	Charged multivesicular body protein 2b	CHMP2B
O75976	-1.15161	Down	313EV vs 205EV	Carboxypeptidase D	CPD
P25445	-1.15349	Down	313EV vs 205EV	Tumor necrosis factor receptor superfamily member 6	FAS
Q14254	-1.16512	Down	313EV vs 205EV	Flotillin-2	FLOT2
P02751	-1.16521	Down	313EV vs 205EV	Fibronectin	FN1
P01889	-1.17239	Down	313EV vs 205EV	HLA class I histocompatibility antigen, B alpha chain	HLA-B
P11021	-1.18489	Down	313EV vs 205EV	Endoplasmic reticulum chaperone BiP	HSPA5
P04075	-1.19999	Down	313EV vs 205EV	Fructose-bisphosphate aldolase A	ALDOA
Q9Y2E4	-1.20152	Down	313EV vs 205EV	Disco-interacting protein 2 homolog C	DIP2C
O60279	-1.21243	Down	313EV vs 205EV	Sushi domain-containing protein 5	SUSD5
Q14118	-1.23908	Down	313EV vs 205EV	Dystroglycan 1	DAG1
Q9Y4L1	-1.24896	Down	313EV vs 205EV	Hypoxia up-regulated protein 1	HYOU1
P52565	-1.30345	Down	313EV vs 205EV	Rho GDP-dissociation inhibitor 1	ARHGDIA
P09874	-1.35089	Down	313EV vs 205EV	Poly [ADP-ribose] polymerase 1	PARP1
Q8TF71	-1.35507	Down	313EV vs 205EV	Monocarboxylate transporter 10	SLC16A10
O75955	-1.39031	Down	313EV vs 205EV	Flotillin-1	FLOT1
P29401	-1.4036	Down	313EV vs 205EV	Transketolase	TKT
Q9UQB8	-1.41073	Down	313EV vs 205EV	Brain-specific angiogenesis inhibitor 1-associated protein 2	BAIAP2
P22314	-1.41878	Down	313EV vs 205EV	Ubiquitin-like modifier-activating enzyme 1	UBA1
P61981	-1.42763	Down	313EV vs 205EV	14-3-3 protein gamma	YWHAG
Q9P289	-1.46161	Down	313EV vs 205EV	Serine/threonine-protein kinase 26	STK26
P62304	-1.46659	Down	313EV vs 205EV	Small nuclear ribonucleoprotein E	SNRPE
P05023	-1.46843	Down	313EV vs 205EV	Sodium/potassium-transporting ATPase subunit alpha-1	ATP1A1
O95490	-1.47222	Down	313EV vs 205EV	Adhesion G protein-coupled receptor L2	ADGRL2
P11047	-1.4968	Down	313EV vs 205EV	Laminin subunit gamma-1	LAMC1
P36873	-1.49969	Down	313EV vs 205EV	Serine/threonine-protein phosphatase PP1-gamma catalytic subunit	PPP1CC
P62258	-1.51566	Down	313EV vs 205EV	14-3-3 protein epsilon	YWHAE
O15498	-1.52584	Down	313EV vs 205EV	Synaptobrevin homolog YKT6	YKT6
P15121	-1.55894	Down	313EV vs 205EV	Aldo-keto reductase family 1 member B1	AKR1B1
P52907	-1.58049	Down	313EV vs 205EV	F-actin-capping protein subunit alpha-1	CAPZA1
Q9H0E2	-1.61032	Down	313EV vs 205EV	Toll-interacting protein	TOLLIP
P16070	-1.6285	Down	313EV vs 205EV	CD44 antigen	CD44
P50148	-1.63268	Down	313EV vs 205EV	Guanine nucleotide-binding protein G(q) subunit alpha	GNAQ
Q9HA64	-1.63786	Down	313EV vs 205EV	Ketosamine-3-kinase	FN3KRP
P26006	-1.64359	Down	313EV vs 205EV	Integrin alpha-3	ITGA3
P30050	-1.64419	Down	313EV vs 205EV	Large ribosomal subunit protein uL11	RPL12
P78356	-1.64705	Down	313EV vs 205EV	Phosphatidylinositol 5-phosphate 4-kinase type-2 beta	PIP4K2B
Q04837	-1.65543	Down	313EV vs 205EV	Single-stranded DNA-binding protein, mitochondrial	SSBP1
Q7Z2W4	-1.6779	Down	313EV vs 205EV	Zinc finger CCCH-type antiviral protein 1	ZC3HAV1
P48066	-1.68434	Down	313EV vs 205EV	Sodium- and chloride-dependent GABA transporter 3	SLC6A11
P11233	-1.68911	Down	313EV vs 205EV	Ras-related protein Ral-A	RALA
Q9NY33	-1.71346	Down	313EV vs 205EV	Dipeptidyl peptidase 3	DPP3
O43854	-1.72226	Down	313EV vs 205EV	EGF-like repeat and discoidin I-like domain-containing protein 3	EDIL3
P63000	-1.74316	Down	313EV vs 205EV	Ras-related C3 botulinum toxin substrate 1	RAC1
P08174	-1.75984	Down	313EV vs 205EV	Complement decay-accelerating factor	CD55
P11142	-1.7693	Down	313EV vs 205EV	Heat shock cognate 71 kDa protein	HSPA8
P61106	-1.79097	Down	313EV vs 205EV	Ras-related protein Rab-14	RAB14
P36578	-1.81176	Down	313EV vs 205EV	Large ribosomal subunit protein uL4	RPL4
Q96CX2	-1.85223	Down	313EV vs 205EV	BTB/POZ domain-containing protein KCTD12	KCTD12
P31150	-1.86374	Down	313EV vs 205EV	Rab GDP dissociation inhibitor alpha	GDI1
Q96J84	-1.87208	Down	313EV vs 205EV	Kin of IRRE-like protein 1	KIRREL1
P60981	-1.88972	Down	313EV vs 205EV	Destrin	DSTN
Q9H4A4	-1.89092	Down	313EV vs 205EV	Aminopeptidase B	RNPEP
P62805	-1.89561	Down	313EV vs 205EV	Histone H4	H4C1
Q13449	-1.8997	Down	313EV vs 205EV	Limbic system-associated membrane protein	LSAMP
P27348	-1.91699	Down	313EV vs 205EV	14-3-3 protein theta	YWHAQ
Q9BTT6	-1.93071	Down	313EV vs 205EV	Leucine-rich repeat-containing protein 1	LRRC1
P63096	-1.93716	Down	313EV vs 205EV	Guanine nucleotide-binding protein G(i) subunit alpha-1	GNAI1
P35080	-1.94604	Down	313EV vs 205EV	Profilin-2	PFN2
P46940	-1.94632	Down	313EV vs 205EV	Ras GTPase-activating-like protein IQGAP1	IQGAP1
P61019	-1.94755	Down	313EV vs 205EV	Ras-related protein Rab-2A	RAB2A
Q14689	-1.96944	Down	313EV vs 205EV	Disco-interacting protein 2 homolog A	DIP2A
O00299	-1.97351	Down	313EV vs 205EV	Chloride intracellular channel protein 1	CLIC1
P04899	-2.01668	Down	313EV vs 205EV	Guanine nucleotide-binding protein G(i) subunit alpha-2	GNAI2
Q71UI9	-2.04241	Down	313EV vs 205EV	Histone H2A.V	H2AZ2
O43143	-2.07692	Down	313EV vs 205EV	ATP-dependent RNA helicase DHX15	DHX15
P50395	-2.11438	Down	313EV vs 205EV	Rab GDP dissociation inhibitor beta	GDI2
P51149	-2.11814	Down	313EV vs 205EV	Ras-related protein Rab-7a	RAB7A
Q9Y2N7	-2.12944	Down	313EV vs 205EV	Hypoxia-inducible factor 3-alpha	HIF3A
Q99584	-2.1543	Down	313EV vs 205EV	Protein S100-A13	S100A13
Q9Y230	-2.1591	Down	313EV vs 205EV	RuvB-like 2	RUVBL2
Q9NVA2	-2.16431	Down	313EV vs 205EV	Septin-11	SEPTIN11
P02794	-2.17135	Down	313EV vs 205EV	Ferritin heavy chain	FTH1
P49189	-2.17308	Down	313EV vs 205EV	4-trimethylaminobutyraldehyde dehydrogenase	ALDH9A1
P07900	-2.18387	Down	313EV vs 205EV	Heat shock protein HSP 90-alpha	HSP90AA1
P15311	-2.19252	Down	313EV vs 205EV	Ezrin	EZR
Q13884	-2.19385	Down	313EV vs 205EV	Beta-1-syntrophin	SNTB1
Q9UM54	-2.25241	Down	313EV vs 205EV	Unconventional myosin-VI	MYO6
O60262	-2.25682	Down	313EV vs 205EV	Guanine nucleotide-binding protein G(I)/G(S)/G(O) subunit gamma-7	GNG7
Q9Y3F4	-2.27139	Down	313EV vs 205EV	Serine-threonine kinase receptor-associated protein	STRAP
P31689	-2.28409	Down	313EV vs 205EV	DnaJ homolog subfamily A member 1	DNAJA1
Q6PHR2	-2.28988	Down	313EV vs 205EV	Serine/threonine-protein kinase ULK3	ULK3
Q9UBI6	-2.29525	Down	313EV vs 205EV	Guanine nucleotide-binding protein G(I)/G(S)/G(O) subunit gamma-12	GNG12
O00560	-2.29753	Down	313EV vs 205EV	Syntenin-1	SDCBP
O15031	-2.31321	Down	313EV vs 205EV	Plexin-B2	PLXNB2
P13796	-2.32468	Down	313EV vs 205EV	Plastin-2	LCP1
P18621	-2.33108	Down	313EV vs 205EV	Large ribosomal subunit protein uL22	RPL17
P16298	-2.33926	Down	313EV vs 205EV	Serine/threonine-protein phosphatase 2B catalytic subunit beta isoform	PPP3CB
P63261	-2.35196	Down	313EV vs 205EV	Actin, cytoplasmic 2	ACTG1
P26038	-2.40282	Down	313EV vs 205EV	Moesin	MSN
Q07866	-2.40496	Down	313EV vs 205EV	Kinesin light chain 1	KLC1
Q9P265	-2.42116	Down	313EV vs 205EV	Disco-interacting protein 2 homolog B	DIP2B
P07741	-2.42815	Down	313EV vs 205EV	Adenine phosphoribosyltransferase	APRT
P13797	-2.44651	Down	313EV vs 205EV	Plastin-3	PLS3
P04406	-2.4474	Down	313EV vs 205EV	Glyceraldehyde-3-phosphate dehydrogenase	GAPDH
Q9GZU7	-2.46402	Down	313EV vs 205EV	Carboxy-terminal domain RNA polymerase II polypeptide A small phosphatase 1	CTDSP1
O95865	-2.49993	Down	313EV vs 205EV	Putative hydrolase DDAH2	DDAH2
Q5TZA2	-2.50228	Down	313EV vs 205EV	Rootletin	CROCC
Q86YQ8	-2.50469	Down	313EV vs 205EV	Copine-8	CPNE8
Q9H8S9	-2.53642	Down	313EV vs 205EV	MOB kinase activator 1A	MOB1A
P08069	-2.53756	Down	313EV vs 205EV	Insulin-like growth factor 1 receptor	IGF1R
Q99961	-2.54997	Down	313EV vs 205EV	Endophilin-A2	SH3GL1
Q9Y376	-2.57533	Down	313EV vs 205EV	Calcium-binding protein 39	CAB39
Q9Y4F1	-2.58629	Down	313EV vs 205EV	FERM, ARHGEF and pleckstrin domain-containing protein 1	FARP1
O95857	-2.59188	Down	313EV vs 205EV	Tetraspanin-13	TSPAN13
O43633	-2.6188	Down	313EV vs 205EV	Charged multivesicular body protein 2a	CHMP2A
Q9Y237	-2.61942	Down	313EV vs 205EV	Peptidyl-prolyl cis-trans isomerase NIMA-interacting 4	PIN4
Q15907	-2.63245	Down	313EV vs 205EV	Ras-related protein Rab-11B	RAB11B
P08648	-2.64543	Down	313EV vs 205EV	Integrin alpha-5	ITGA5
P02786	-2.66076	Down	313EV vs 205EV	Transferrin receptor protein 1	TFRC
Q96BJ3	-2.66197	Down	313EV vs 205EV	Axin interactor, dorsalization-associated protein	AIDA
P23229	-2.67509	Down	313EV vs 205EV	Integrin alpha-6	ITGA6
Q01650	-2.68702	Down	313EV vs 205EV	Large neutral amino acids transporter small subunit 1	SLC7A5
Q8TEX9	-2.6929	Down	313EV vs 205EV	Importin-4	IPO4
Q8NE01	-2.70792	Down	313EV vs 205EV	Metal transporter CNNM3	CNNM3
Q9Y696	-2.71886	Down	313EV vs 205EV	Chloride intracellular channel protein 4	CLIC4
P51148	-2.74363	Down	313EV vs 205EV	Ras-related protein Rab-5C	RAB5C
Q08722	-2.75737	Down	313EV vs 205EV	Leukocyte surface antigen CD47	CD47
Q9NZL9	-2.75885	Down	313EV vs 205EV	Methionine adenosyltransferase 2 subunit beta	MAT2B
Q9H2K8	-2.78967	Down	313EV vs 205EV	Serine/threonine-protein kinase TAO3	TAOK3
O43813	-2.8337	Down	313EV vs 205EV	Glutathione S-transferase LANCL1	LANCL1
P62987	-2.8582	Down	313EV vs 205EV	Ubiquitin-ribosomal protein eL40 fusion protein	UBA52
P26368	-2.86635	Down	313EV vs 205EV	Splicing factor U2AF 65 kDa subunit	U2AF2
P30740	-2.89526	Down	313EV vs 205EV	Leukocyte elastase inhibitor	SERPINB1
O95394	-2.94005	Down	313EV vs 205EV	Phosphoacetylglucosamine mutase	PGM3
Q8IWA5	-2.94248	Down	313EV vs 205EV	Choline transporter-like protein 2	SLC44A2
Q9UBT2	-2.94784	Down	313EV vs 205EV	SUMO-activating enzyme subunit 2	UBA2
Q96CW1	-2.97034	Down	313EV vs 205EV	AP-2 complex subunit mu	AP2M1
Q92520	-2.99707	Down	313EV vs 205EV	Protein FAM3C	FAM3C
O15067	-3.02458	Down	313EV vs 205EV	Phosphoribosylformylglycinamidine synthase	PFAS
Q08211	-3.02842	Down	313EV vs 205EV	ATP-dependent RNA helicase A	DHX9
P62277	-3.03008	Down	313EV vs 205EV	Small ribosomal subunit protein uS15	RPS13
Q9BVA1	-3.04255	Down	313EV vs 205EV	Tubulin beta-2B chain	TUBB2B
Q8WV92	-3.0551	Down	313EV vs 205EV	MIT domain-containing protein 1	MITD1
Q96FN4	-3.0653	Down	313EV vs 205EV	Copine-2	CPNE2
Q8WTV0	-3.09547	Down	313EV vs 205EV	Scavenger receptor class B member 1	SCARB1
Q04917	-3.09768	Down	313EV vs 205EV	14-3-3 protein eta	YWHAH
Q9H4M9	-3.09807	Down	313EV vs 205EV	EH domain-containing protein 1	EHD1
P53990	-3.1163	Down	313EV vs 205EV	IST1 homolog	IST1
P08758	-3.12518	Down	313EV vs 205EV	Annexin A5	ANXA5
P54289	-3.12658	Down	313EV vs 205EV	Voltage-dependent calcium channel subunit alpha-2/delta-1	CACNA2D1
Q9P273	-3.13821	Down	313EV vs 205EV	Teneurin-3	TENM3
Q14914	-3.14191	Down	313EV vs 205EV	Prostaglandin reductase 1	PTGR1
P02654	-3.15707	Down	313EV vs 205EV	Apolipoprotein C-I	APOC1
P60033	-3.17828	Down	313EV vs 205EV	CD81 antigen	CD81
Q96B97	-3.22921	Down	313EV vs 205EV	SH3 domain-containing kinase-binding protein 1	SH3KBP1
Q01518	-3.22934	Down	313EV vs 205EV	Adenylyl cyclase-associated protein 1	CAP1
P62826	-3.23826	Down	313EV vs 205EV	GTP-binding nuclear protein Ran	RAN
Q96RF0	-3.24241	Down	313EV vs 205EV	Sorting nexin-18	SNX18
Q9UN37	-3.24866	Down	313EV vs 205EV	Vacuolar protein sorting-associated protein 4A	VPS4A
Q53GL0	-3.25694	Down	313EV vs 205EV	Pleckstrin homology domain-containing family O member 1	PLEKHO1
Q9UBQ5	-3.25725	Down	313EV vs 205EV	Eukaryotic translation initiation factor 3 subunit K	EIF3K
P30153	-3.27042	Down	313EV vs 205EV	Serine/threonine-protein phosphatase 2A 65 kDa regulatory subunit A alpha isoform	PPP2R1A
P27695	-3.27422	Down	313EV vs 205EV	DNA repair nuclease/redox regulator APEX1	APEX1
P61020	-3.30568	Down	313EV vs 205EV	Ras-related protein Rab-5B	RAB5B
O60749	-3.31595	Down	313EV vs 205EV	Sorting nexin-2	SNX2
O75674	-3.3162	Down	313EV vs 205EV	TOM1-like protein 1	TOM1L1
Q9NRH3	-3.32152	Down	313EV vs 205EV	Tubulin gamma-2 chain	TUBG2
Q8N7R7	-3.33268	Down	313EV vs 205EV	Cyclin-Y-like protein 1	CCNYL1
Q9H4G4	-3.3334	Down	313EV vs 205EV	Golgi-associated plant pathogenesis-related protein 1	GLIPR2
Q02790	-3.34398	Down	313EV vs 205EV	Peptidyl-prolyl cis-trans isomerase FKBP4	FKBP4
P00558	-3.35003	Down	313EV vs 205EV	Phosphoglycerate kinase 1	PGK1
Q8IZA0	-3.36072	Down	313EV vs 205EV	Dyslexia-associated protein KIAA0319-like protein	KIAA0319L
Q86UD1	-3.37853	Down	313EV vs 205EV	Out at first protein homolog	OAF
Q96SM3	-3.4055	Down	313EV vs 205EV	Probable carboxypeptidase X1	CPXM1
P17844	-3.41375	Down	313EV vs 205EV	Probable ATP-dependent RNA helicase DDX5	DDX5
Q9H3U1	-3.42345	Down	313EV vs 205EV	Protein unc-45 homolog A	UNC45A
P11172	-3.4257	Down	313EV vs 205EV	Uridine 5'-monophosphate synthase	UMPS
Q86VP6	-3.4304	Down	313EV vs 205EV	Cullin-associated NEDD8-dissociated protein 1	CAND1
Q9NR45	-3.43152	Down	313EV vs 205EV	Sialic acid synthase	NANS
P78368	-3.47831	Down	313EV vs 205EV	Casein kinase I isoform gamma-2	CSNK1G2
P10586	-3.49428	Down	313EV vs 205EV	Receptor-type tyrosine-protein phosphatase F	PTPRF
P31946	-3.50313	Down	313EV vs 205EV	14-3-3 protein beta/alpha	YWHAB
O43390	-3.52028	Down	313EV vs 205EV	Heterogeneous nuclear ribonucleoprotein R	HNRNPR
Q15283	-3.52562	Down	313EV vs 205EV	Ras GTPase-activating protein 2	RASA2
Q8NG11	-3.54505	Down	313EV vs 205EV	Tetraspanin-14	TSPAN14
O75037	-3.54752	Down	313EV vs 205EV	Kinesin-like protein KIF21B	KIF21B
P11717	-3.5602	Down	313EV vs 205EV	Cation-independent mannose-6-phosphate receptor	IGF2R
P14618	-3.56524	Down	313EV vs 205EV	Pyruvate kinase PKM	PKM
O75054	-3.56946	Down	313EV vs 205EV	Immunoglobulin superfamily member 3	IGSF3
O94887	-3.57188	Down	313EV vs 205EV	FERM, ARHGEF and pleckstrin domain-containing protein 2	FARP2
P50990	-3.58095	Down	313EV vs 205EV	T-complex protein 1 subunit theta	CCT8
Q16658	-3.59234	Down	313EV vs 205EV	Fascin	FSCN1
P45974	-3.63526	Down	313EV vs 205EV	Ubiquitin carboxyl-terminal hydrolase 5	USP5
Q15813	-3.64417	Down	313EV vs 205EV	Tubulin-specific chaperone E	TBCE
P22033	-3.66394	Down	313EV vs 205EV	Methylmalonyl-CoA mutase, mitochondrial	MMUT
P56749	-3.68658	Down	313EV vs 205EV	Claudin-12	CLDN12
P06744	-3.70198	Down	313EV vs 205EV	Glucose-6-phosphate isomerase	GPI
Q96G03	-3.7023	Down	313EV vs 205EV	Phosphopentomutase	PGM2
Q96L92	-3.71845	Down	313EV vs 205EV	Sorting nexin-27	SNX27
P30101	-3.73533	Down	313EV vs 205EV	Protein disulfide-isomerase A3	PDIA3
P46060	-3.76202	Down	313EV vs 205EV	Ran GTPase-activating protein 1	RANGAP1
Q96E39	-3.77178	Down	313EV vs 205EV	RNA binding motif protein, X-linked-like-1	RBMXL1
P10909	-3.81642	Down	313EV vs 205EV	Clusterin	CLU
Q9Y371	-3.81809	Down	313EV vs 205EV	Endophilin-B1	SH3GLB1
P50991	-3.82168	Down	313EV vs 205EV	T-complex protein 1 subunit delta	CCT4
P13612	-3.8459	Down	313EV vs 205EV	Integrin alpha-4	ITGA4
Q53EL6	-3.86171	Down	313EV vs 205EV	Programmed cell death protein 4	PDCD4
P22694	-3.86268	Down	313EV vs 205EV	cAMP-dependent protein kinase catalytic subunit beta	PRKACB
P17066	-3.86433	Down	313EV vs 205EV	Heat shock 70 kDa protein 6	HSPA6
Q9Y617	-3.86708	Down	313EV vs 205EV	Phosphoserine aminotransferase	PSAT1
O43760	-3.87616	Down	313EV vs 205EV	Synaptogyrin-2	SYNGR2
P50552	-3.87832	Down	313EV vs 205EV	Vasodilator-stimulated phosphoprotein	VASP
P54920	-3.88648	Down	313EV vs 205EV	Alpha-soluble NSF attachment protein	NAPA
Q92542	-3.89181	Down	313EV vs 205EV	Nicastrin	NCSTN
P35244	-3.89389	Down	313EV vs 205EV	Replication protein A 14 kDa subunit	RPA3
Q5T9L3	-3.90357	Down	313EV vs 205EV	Protein wntless homolog	WLS
Q9NRN7	-3.90875	Down	313EV vs 205EV	L-aminoadipate-semialdehyde dehydrogenase-phosphopantetheinyl transferase	AASDHPPT
Q16851	-3.9165	Down	313EV vs 205EV	UTP--glucose-1-phosphate uridylyltransferase	UGP2
Q8WVJ2	-3.93337	Down	313EV vs 205EV	NudC domain-containing protein 2	NUDCD2
O76082	-3.95062	Down	313EV vs 205EV	Organic cation/carnitine transporter 2	SLC22A5
O95816	-3.95309	Down	313EV vs 205EV	BAG family molecular chaperone regulator 2	BAG2
P20645	-3.95459	Down	313EV vs 205EV	Cation-dependent mannose-6-phosphate receptor	M6PR
O00264	-3.96555	Down	313EV vs 205EV	Membrane-associated progesterone receptor component 1	PGRMC1
P26641	-3.96795	Down	313EV vs 205EV	Elongation factor 1-gamma	EEF1G
P19086	-3.97431	Down	313EV vs 205EV	Guanine nucleotide-binding protein G(z) subunit alpha	GNAZ
O43157	-3.986	Down	313EV vs 205EV	Plexin-B1	PLXNB1
P32856	-3.98689	Down	313EV vs 205EV	Syntaxin-2	STX2
P50150	-4.0081	Down	313EV vs 205EV	Guanine nucleotide-binding protein G(I)/G(S)/G(O) subunit gamma-4	GNG4
Q9NTK5	-4.0287	Down	313EV vs 205EV	Obg-like ATPase 1	OLA1
Q14344	-4.04031	Down	313EV vs 205EV	Guanine nucleotide-binding protein subunit alpha-13	GNA13
Q8WUM4	-4.05538	Down	313EV vs 205EV	Programmed cell death 6-interacting protein	PDCD6IP
Q92499	-4.05587	Down	313EV vs 205EV	ATP-dependent RNA helicase DDX1	DDX1
P62424	-4.06102	Down	313EV vs 205EV	Large ribosomal subunit protein eL8	RPL7A
Q99798	-4.0639	Down	313EV vs 205EV	Aconitate hydratase, mitochondrial	ACO2
Q8N3E9	-4.09315	Down	313EV vs 205EV	1-phosphatidylinositol 4,5-bisphosphate phosphodiesterase delta-3	PLCD3
P13639	-4.10537	Down	313EV vs 205EV	Elongation factor 2	EEF2
Q53EZ4	-4.13471	Down	313EV vs 205EV	Centrosomal protein of 55 kDa	CEP55
Q9Y2A7	-4.13539	Down	313EV vs 205EV	Nck-associated protein 1	NCKAP1
P55786	-4.13739	Down	313EV vs 205EV	Puromycin-sensitive aminopeptidase	NPEPPS
Q06210	-4.15114	Down	313EV vs 205EV	Glutamine--fructose-6-phosphate aminotransferase [isomerizing] 1	GFPT1
Q9UBQ7	-4.15819	Down	313EV vs 205EV	Glyoxylate reductase/hydroxypyruvate reductase	GRHPR
A6NCS6	-4.15919	Down	313EV vs 205EV	Uncharacterized protein C2orf72	C2orf72
Q9BS26	-4.16678	Down	313EV vs 205EV	Endoplasmic reticulum resident protein 44	ERP44
P62841	-4.16996	Down	313EV vs 205EV	Small ribosomal subunit protein uS19	RPS15
O00391	-4.17941	Down	313EV vs 205EV	Sulfhydryl oxidase 1	QSOX1
O75689	-4.1901	Down	313EV vs 205EV	Arf-GAP with dual PH domain-containing protein 1	ADAP1
O15013	-4.21833	Down	313EV vs 205EV	Rho guanine nucleotide exchange factor 10	ARHGEF10
O76003	-4.22136	Down	313EV vs 205EV	Glutaredoxin-3	GLRX3
Q9BUT1	-4.22704	Down	313EV vs 205EV	Dehydrogenase/reductase SDR family member 6	BDH2
Q99816	-4.23173	Down	313EV vs 205EV	Tumor susceptibility gene 101 protein	TSG101
Q9UL25	-4.26246	Down	313EV vs 205EV	Ras-related protein Rab-21	RAB21
Q9Y243	-4.26539	Down	313EV vs 205EV	RAC-gamma serine/threonine-protein kinase	AKT3
Q8WVQ1	-4.27598	Down	313EV vs 205EV	Soluble calcium-activated nucleotidase 1	CANT1
P09543	-4.28565	Down	313EV vs 205EV	2',3'-cyclic-nucleotide 3'-phosphodiesterase	CNP
O75695	-4.29093	Down	313EV vs 205EV	Protein XRP2	RP2
Q9BXS5	-4.29597	Down	313EV vs 205EV	AP-1 complex subunit mu-1	AP1M1
P49810	-4.29671	Down	313EV vs 205EV	Presenilin-2	PSEN2
Q93050	-4.32331	Down	313EV vs 205EV	V-type proton ATPase 116 kDa subunit a 1	ATP6V0A1
Q96FZ7	-4.36105	Down	313EV vs 205EV	Charged multivesicular body protein 6	CHMP6
O95861	-4.37101	Down	313EV vs 205EV	3'(2'),5'-bisphosphate nucleotidase 1	BPNT1
O94832	-4.37506	Down	313EV vs 205EV	Unconventional myosin-Id	MYO1D
O43175	-4.37756	Down	313EV vs 205EV	D-3-phosphoglycerate dehydrogenase	PHGDH
P20073	-4.39082	Down	313EV vs 205EV	Annexin A7	ANXA7
Q8WUN7	-4.40653	Down	313EV vs 205EV	Ubiquitin domain-containing protein 2	UBTD2
P51665	-4.42444	Down	313EV vs 205EV	26S proteasome non-ATPase regulatory subunit 7	PSMD7
O15127	-4.42608	Down	313EV vs 205EV	Secretory carrier-associated membrane protein 2	SCAMP2
Q14008	-4.4344	Down	313EV vs 205EV	Cytoskeleton-associated protein 5	CKAP5
Q9NX76	-4.43522	Down	313EV vs 205EV	CKLF-like MARVEL transmembrane domain-containing protein 6	CMTM6
Q15286	-4.44192	Down	313EV vs 205EV	Ras-related protein Rab-35	RAB35
Q969Q0	-4.46082	Down	313EV vs 205EV	Ribosomal protein eL42-like	RPL36AL
P54762	-4.46335	Down	313EV vs 205EV	Ephrin type-B receptor 1	EPHB1
P08582	-4.47652	Down	313EV vs 205EV	Melanotransferrin	MELTF
Q15375	-4.48833	Down	313EV vs 205EV	Ephrin type-A receptor 7	EPHA7
O15037	-4.49173	Down	313EV vs 205EV	Protein KHNYN	KHNYN
Q6UWI4	-4.50267	Down	313EV vs 205EV	Protein shisa-2 homolog	SHISA2
Q5JWF2	-4.50722	Down	313EV vs 205EV	Guanine nucleotide-binding protein G(s) subunit alpha isoforms XLas	GNAS
Q9Y2L5	-4.5202	Down	313EV vs 205EV	Trafficking protein particle complex subunit 8	TRAPPC8
Q8TBX8	-4.54132	Down	313EV vs 205EV	Phosphatidylinositol 5-phosphate 4-kinase type-2 gamma	PIP4K2C
P51151	-4.55764	Down	313EV vs 205EV	Ras-related protein Rab-9A	RAB9A
O95626	-4.56163	Down	313EV vs 205EV	Acidic leucine-rich nuclear phosphoprotein 32 family member D	ANP32D
Q9NPF4	-4.6208	Down	313EV vs 205EV	tRNA N6-adenosine threonylcarbamoyltransferase	OSGEP
Q9BYI3	-4.62985	Down	313EV vs 205EV	Hyccin	HYCC1
O94973	-4.64074	Down	313EV vs 205EV	AP-2 complex subunit alpha-2	AP2A2
O15371	-4.6736	Down	313EV vs 205EV	Eukaryotic translation initiation factor 3 subunit D	EIF3D
P17987	-4.69114	Down	313EV vs 205EV	T-complex protein 1 subunit alpha	TCP1
Q07812	-4.6976	Down	313EV vs 205EV	Apoptosis regulator BAX	BAX
Q13530	-4.70404	Down	313EV vs 205EV	Serine incorporator 3	SERINC3
P30048	-4.7099	Down	313EV vs 205EV	Thioredoxin-dependent peroxide reductase, mitochondrial	PRDX3
O60902	-4.73959	Down	313EV vs 205EV	Short stature homeobox protein 2	SHOX2
P26639	-4.74267	Down	313EV vs 205EV	Threonine--tRNA ligase 1, cytoplasmic	TARS1
Q92729	-4.75154	Down	313EV vs 205EV	Receptor-type tyrosine-protein phosphatase U	PTPRU
P09601	-4.75677	Down	313EV vs 205EV	Heme oxygenase 1	HMOX1
Q13418	-4.76057	Down	313EV vs 205EV	Integrin-linked protein kinase	ILK
O60941	-4.76706	Down	313EV vs 205EV	Dystrobrevin beta	DTNB
Q9Y265	-4.78868	Down	313EV vs 205EV	RuvB-like 1	RUVBL1
Q9Y3A5	-4.7972	Down	313EV vs 205EV	Ribosome maturation protein SBDS	SBDS
P27105	-4.80765	Down	313EV vs 205EV	Stomatin	STOM
Q96NW7	-4.81067	Down	313EV vs 205EV	Leucine-rich repeat-containing protein 7	LRRC7
O60256	-4.83406	Down	313EV vs 205EV	Phosphoribosyl pyrophosphate synthase-associated protein 2	PRPSAP2
Q8N257	-4.84126	Down	313EV vs 205EV	Histone H2B type 3-B	H2BC26
Q92900	-4.85331	Down	313EV vs 205EV	Regulator of nonsense transcripts 1	UPF1
P40926	-4.87347	Down	313EV vs 205EV	Malate dehydrogenase, mitochondrial	MDH2
Q9BT78	-4.87662	Down	313EV vs 205EV	COP9 signalosome complex subunit 4	COPS4
P08237	-4.87922	Down	313EV vs 205EV	ATP-dependent 6-phosphofructokinase, muscle type	PFKM
P53618	-4.88092	Down	313EV vs 205EV	Coatomer subunit beta	COPB1
G2XKQ0	-4.92165	Down	313EV vs 205EV	Small ubiquitin-related modifier 5	SUMO1P1
O43617	-4.93392	Down	313EV vs 205EV	Trafficking protein particle complex subunit 3	TRAPPC3
Q8TD08	-4.96071	Down	313EV vs 205EV	Mitogen-activated protein kinase 15	MAPK15
Q9H223	-4.96438	Down	313EV vs 205EV	EH domain-containing protein 4	EHD4
Q99707	-4.96909	Down	313EV vs 205EV	Methionine synthase	MTR
P78344	-4.98598	Down	313EV vs 205EV	Eukaryotic translation initiation factor 4 gamma 2	EIF4G2
P34896	-4.99181	Down	313EV vs 205EV	Serine hydroxymethyltransferase, cytosolic	SHMT1
P39748	-5.00103	Down	313EV vs 205EV	Flap endonuclease 1	FEN1
P63173	-5.00424	Down	313EV vs 205EV	Large ribosomal subunit protein eL38	RPL38
P46459	-5.00634	Down	313EV vs 205EV	Vesicle-fusing ATPase	NSF
P29122	-5.02813	Down	313EV vs 205EV	Proprotein convertase subtilisin/kexin type 6	PCSK6
O43747	-5.03119	Down	313EV vs 205EV	AP-1 complex subunit gamma-1	AP1G1
Q8IZJ1	-5.0423	Down	313EV vs 205EV	Netrin receptor UNC5B	UNC5B
Q9UNH7	-5.05022	Down	313EV vs 205EV	Sorting nexin-6	SNX6
Q9Y6B6	-5.07451	Down	313EV vs 205EV	GTP-binding protein SAR1b	SAR1B
Q12860	-5.07477	Down	313EV vs 205EV	Contactin-1	CNTN1
Q16222	-5.078	Down	313EV vs 205EV	UDP-N-acetylhexosamine pyrophosphorylase	UAP1
P29597	-5.08573	Down	313EV vs 205EV	Non-receptor tyrosine-protein kinase TYK2	TYK2
Q96A05	-5.09298	Down	313EV vs 205EV	V-type proton ATPase subunit E 2	ATP6V1E2
Q99447	-5.10174	Down	313EV vs 205EV	Ethanolamine-phosphate cytidylyltransferase	PCYT2
P54136	-5.10994	Down	313EV vs 205EV	Arginine--tRNA ligase, cytoplasmic	RARS1
P38606	-5.13174	Down	313EV vs 205EV	V-type proton ATPase catalytic subunit A	ATP6V1A
O00303	-5.14177	Down	313EV vs 205EV	Eukaryotic translation initiation factor 3 subunit F	EIF3F
P41240	-5.16171	Down	313EV vs 205EV	Tyrosine-protein kinase CSK	CSK
P56747	-5.16646	Down	313EV vs 205EV	Claudin-6	CLDN6
Q9UL54	-5.17723	Down	313EV vs 205EV	Serine/threonine-protein kinase TAO2	TAOK2
Q96S86	-5.18671	Down	313EV vs 205EV	Hyaluronan and proteoglycan link protein 3	HAPLN3
Q9UEY8	-5.19211	Down	313EV vs 205EV	Gamma-adducin	ADD3
P28482	-5.21398	Down	313EV vs 205EV	Mitogen-activated protein kinase 1	MAPK1
Q13564	-5.23162	Down	313EV vs 205EV	NEDD8-activating enzyme E1 regulatory subunit	NAE1
Q86TV6	-5.23475	Down	313EV vs 205EV	Tetratricopeptide repeat protein 7B	TTC7B
Q8WVN8	-5.23927	Down	313EV vs 205EV	Ubiquitin-conjugating enzyme E2 Q2	UBE2Q2
Q9H190	-5.25314	Down	313EV vs 205EV	Syntenin-2	SDCBP2
Q5VT25	-5.27724	Down	313EV vs 205EV	Serine/threonine-protein kinase MRCK alpha	CDC42BPA
Q01973	-5.28222	Down	313EV vs 205EV	Inactive tyrosine-protein kinase transmembrane receptor ROR1	ROR1
P14384	-5.28833	Down	313EV vs 205EV	Carboxypeptidase M	CPM
P61353	-5.31095	Down	313EV vs 205EV	Large ribosomal subunit protein eL27	RPL27
P07951	-5.34166	Down	313EV vs 205EV	Tropomyosin beta chain	TPM2
P07437	-5.34456	Down	313EV vs 205EV	Tubulin beta chain	TUBB
P10644	-5.34549	Down	313EV vs 205EV	cAMP-dependent protein kinase type I-alpha regulatory subunit	PRKAR1A
O75390	-5.36346	Down	313EV vs 205EV	Citrate synthase, mitochondrial	CS
P29323	-5.37676	Down	313EV vs 205EV	Ephrin type-B receptor 2	EPHB2
P46063	-5.37718	Down	313EV vs 205EV	ATP-dependent DNA helicase Q1	RECQL
O15431	-5.3786	Down	313EV vs 205EV	High affinity copper uptake protein 1	SLC31A1
O15344	-5.38255	Down	313EV vs 205EV	E3 ubiquitin-protein ligase Midline-1	MID1
P78371	-5.39679	Down	313EV vs 205EV	T-complex protein 1 subunit beta	CCT2
Q9UHN6	-5.40493	Down	313EV vs 205EV	Inactive cell surface hyaluronidase CEMIP2	CEMIP2
O75487	-5.42348	Down	313EV vs 205EV	Glypican-4	GPC4
P11413	-5.44031	Down	313EV vs 205EV	Glucose-6-phosphate 1-dehydrogenase	G6PD
Q8N7X0	-5.45056	Down	313EV vs 205EV	Androglobin	ADGB
Q6N022	-5.45607	Down	313EV vs 205EV	Teneurin-4	TENM4
Q9BRG1	-5.48531	Down	313EV vs 205EV	Vacuolar protein-sorting-associated protein 25	VPS25
Q99613	-5.4882	Down	313EV vs 205EV	Eukaryotic translation initiation factor 3 subunit C	EIF3C
O75051	-5.50759	Down	313EV vs 205EV	Plexin-A2	PLXNA2
P17858	-5.53073	Down	313EV vs 205EV	ATP-dependent 6-phosphofructokinase, liver type	PFKL
O15126	-5.53372	Down	313EV vs 205EV	Secretory carrier-associated membrane protein 1	SCAMP1
Q14390	-5.54579	Down	313EV vs 205EV	Glutathione hydrolase light chain 2	GGTLC2
P62906	-5.55007	Down	313EV vs 205EV	Large ribosomal subunit protein uL1	RPL10A
Q9H2J7	-5.56853	Down	313EV vs 205EV	Sodium-dependent neutral amino acid transporter B(0)AT2	SLC6A15
P39023	-5.5851	Down	313EV vs 205EV	Large ribosomal subunit protein uL3	RPL3
Q9BR76	-5.58718	Down	313EV vs 205EV	Coronin-1B	CORO1B
Q12907	-5.59535	Down	313EV vs 205EV	Vesicular integral-membrane protein VIP36	LMAN2
Q8NDZ4	-5.61042	Down	313EV vs 205EV	Divergent protein kinase domain 2A	DIPK2A
Q13637	-5.61343	Down	313EV vs 205EV	Ras-related protein Rab-32	RAB32
Q02487	-5.62121	Down	313EV vs 205EV	Desmocollin-2	DSC2
P08754	-5.63233	Down	313EV vs 205EV	Guanine nucleotide-binding protein G(i) subunit alpha-3	GNAI3
Q9UBV8	-5.6392	Down	313EV vs 205EV	Peflin	PEF1
P33527	-5.65008	Down	313EV vs 205EV	Multidrug resistance-associated protein 1	ABCC1
P06858	-5.66626	Down	313EV vs 205EV	Lipoprotein lipase	LPL
P08238	-5.66896	Down	313EV vs 205EV	Heat shock protein HSP 90-beta	HSP90AB1
Q92896	-5.67475	Down	313EV vs 205EV	Golgi apparatus protein 1	GLG1
P61073	-5.67768	Down	313EV vs 205EV	C-X-C chemokine receptor type 4	CXCR4
Q9P2J5	-5.68233	Down	313EV vs 205EV	Leucine--tRNA ligase, cytoplasmic	LARS1
Q96A83	-5.69368	Down	313EV vs 205EV	Collagen alpha-1(XXVI) chain	COL26A1
P24821	-5.69975	Down	313EV vs 205EV	Tenascin	TNC
Q12765	-5.70894	Down	313EV vs 205EV	Secernin-1	SCRN1
P13611	-5.72915	Down	313EV vs 205EV	Versican core protein	VCAN
P49591	-5.74272	Down	313EV vs 205EV	Serine--tRNA ligase, cytoplasmic	SARS1
Q9GZZ1	-5.74612	Down	313EV vs 205EV	N-alpha-acetyltransferase 50	NAA50
Q8N3D4	-5.75023	Down	313EV vs 205EV	EH domain-binding protein 1-like protein 1	EHBP1L1
P49840	-5.75039	Down	313EV vs 205EV	Glycogen synthase kinase-3 alpha	GSK3A
P15529	-5.76171	Down	313EV vs 205EV	Membrane cofactor protein	CD46
Q92558	-5.76252	Down	313EV vs 205EV	Actin-binding protein WASF1	WASF1
O75396	-5.77787	Down	313EV vs 205EV	Vesicle-trafficking protein SEC22b	SEC22B
Q13200	-5.78472	Down	313EV vs 205EV	26S proteasome non-ATPase regulatory subunit 2	PSMD2
Q92743	-5.78983	Down	313EV vs 205EV	Serine protease HTRA1	HTRA1
Q8N5C1	-5.80132	Down	313EV vs 205EV	Calcium homeostasis modulator protein 5	CALHM5
Q9HCE1	-5.80516	Down	313EV vs 205EV	Helicase MOV-10	MOV10
P23921	-5.81146	Down	313EV vs 205EV	Ribonucleoside-diphosphate reductase large subunit	RRM1
P54577	-5.84571	Down	313EV vs 205EV	Tyrosine--tRNA ligase, cytoplasmic	YARS1
Q92633	-5.86264	Down	313EV vs 205EV	Lysophosphatidic acid receptor 1	LPAR1
Q8N0V4	-5.86471	Down	313EV vs 205EV	Leucine-rich repeat LGI family member 2	LGI2
Q9BX79	-5.8702	Down	313EV vs 205EV	Receptor for retinol uptake STRA6	STRA6
P05198	-5.87326	Down	313EV vs 205EV	Eukaryotic translation initiation factor 2 subunit 1	EIF2S1
Q14114	-5.87662	Down	313EV vs 205EV	Low-density lipoprotein receptor-related protein 8	LRP8
Q96IG2	-5.88491	Down	313EV vs 205EV	F-box/LRR-repeat protein 20	FBXL20
Q9NUU7	-5.89285	Down	313EV vs 205EV	ATP-dependent RNA helicase DDX19A	DDX19A
P42677	-5.89828	Down	313EV vs 205EV	Small ribosomal subunit protein eS27	RPS27
Q9H2D6	-5.90246	Down	313EV vs 205EV	TRIO and F-actin-binding protein	TRIOBP
Q9NRA1	-5.90516	Down	313EV vs 205EV	Platelet-derived growth factor C	PDGFC
O95372	-5.90992	Down	313EV vs 205EV	Acyl-protein thioesterase 2	LYPLA2
Q13618	-5.9185	Down	313EV vs 205EV	Cullin-3	CUL3
P78539	-5.92843	Down	313EV vs 205EV	Sushi repeat-containing protein SRPX	SRPX
Q15833	-5.93392	Down	313EV vs 205EV	Syntaxin-binding protein 2	STXBP2
P62263	-5.94232	Down	313EV vs 205EV	Small ribosomal subunit protein uS11	RPS14
Q99963	-5.94785	Down	313EV vs 205EV	Endophilin-A3	SH3GL3
P39060	-5.95351	Down	313EV vs 205EV	Collagen alpha-1(XVIII) chain	COL18A1
Q9UNM6	-5.98156	Down	313EV vs 205EV	26S proteasome non-ATPase regulatory subunit 13	PSMD13
Q9UIA9	-6.00922	Down	313EV vs 205EV	Exportin-7	XPO7
Q9NSD9	-6.01855	Down	313EV vs 205EV	Phenylalanine--tRNA ligase beta subunit	FARSB
Q14651	-6.02737	Down	313EV vs 205EV	Plastin-1	PLS1
P15880	-6.03047	Down	313EV vs 205EV	Small ribosomal subunit protein uS5	RPS2
Q13547	-6.03164	Down	313EV vs 205EV	Histone deacetylase 1	HDAC1
P41252	-6.04069	Down	313EV vs 205EV	Isoleucine--tRNA ligase, cytoplasmic	IARS1
P18077	-6.048	Down	313EV vs 205EV	Large ribosomal subunit protein eL33	RPL35A
P62068	-6.05319	Down	313EV vs 205EV	Ubiquitin carboxyl-terminal hydrolase 46	USP46
Q92747	-6.07656	Down	313EV vs 205EV	Actin-related protein 2/3 complex subunit 1A	ARPC1A
P61006	-6.07724	Down	313EV vs 205EV	Ras-related protein Rab-8A	RAB8A
P30566	-6.0878	Down	313EV vs 205EV	Adenylosuccinate lyase	ADSL
Q99959	-6.08785	Down	313EV vs 205EV	Plakophilin-2	PKP2
P12931	-6.08884	Down	313EV vs 205EV	Proto-oncogene tyrosine-protein kinase Src	SRC
P13861	-6.09896	Down	313EV vs 205EV	cAMP-dependent protein kinase type II-alpha regulatory subunit	PRKAR2A
O43865	-6.10277	Down	313EV vs 205EV	S-adenosylhomocysteine hydrolase-like protein 1	AHCYL1
P35606	-6.10298	Down	313EV vs 205EV	Coatomer subunit beta'	COPB2
Q96A22	-6.11555	Down	313EV vs 205EV	Uncharacterized protein C11orf52	C11orf52
P83110	-6.12088	Down	313EV vs 205EV	Serine protease HTRA3	HTRA3
O43488	-6.12337	Down	313EV vs 205EV	Aflatoxin B1 aldehyde reductase member 2	AKR7A2
O60245	-6.12792	Down	313EV vs 205EV	Protocadherin-7	PCDH7
P50995	-6.14682	Down	313EV vs 205EV	Annexin A11	ANXA11
Q96FZ5	-6.15471	Down	313EV vs 205EV	CKLF-like MARVEL transmembrane domain-containing protein 7	CMTM7
P50225	-6.15632	Down	313EV vs 205EV	Sulfotransferase 1A1	SULT1A1
Q96SJ8	-6.15945	Down	313EV vs 205EV	Tetraspanin-18	TSPAN18
O14744	-6.17882	Down	313EV vs 205EV	Protein arginine N-methyltransferase 5	PRMT5
P20337	-6.19633	Down	313EV vs 205EV	Ras-related protein Rab-3B	RAB3B
P48059	-6.20755	Down	313EV vs 205EV	LIM and senescent cell antigen-like-containing domain protein 1	LIMS1
Q9HD45	-6.22031	Down	313EV vs 205EV	Transmembrane 9 superfamily member 3	TM9SF3
P49184	-6.22192	Down	313EV vs 205EV	Deoxyribonuclease-1-like 1	DNASE1L1
Q13509	-6.22707	Down	313EV vs 205EV	Tubulin beta-3 chain	TUBB3
Q9UBP0	-6.23044	Down	313EV vs 205EV	Spastin	SPAST
O95164	-6.26901	Down	313EV vs 205EV	Ubiquitin-like protein 3	UBL3
Q9NY35	-6.27934	Down	313EV vs 205EV	Claudin domain-containing protein 1	CLDND1
Q15084	-6.32561	Down	313EV vs 205EV	Protein disulfide-isomerase A6	PDIA6
Q9Y296	-6.32649	Down	313EV vs 205EV	Trafficking protein particle complex subunit 4	TRAPPC4
Q99717	-6.33023	Down	313EV vs 205EV	Mothers against decapentaplegic homolog 5	SMAD5
O95858	-6.34343	Down	313EV vs 205EV	Tetraspanin-15	TSPAN15
Q9Y662	-6.3512	Down	313EV vs 205EV	Heparan sulfate glucosamine 3-O-sulfotransferase 3B1	HS3ST3B1
O15144	-6.36432	Down	313EV vs 205EV	Actin-related protein 2/3 complex subunit 2	ARPC2
P62888	-6.36824	Down	313EV vs 205EV	Large ribosomal subunit protein eL30	RPL30
Q9Y3C8	-6.37123	Down	313EV vs 205EV	Ubiquitin-fold modifier-conjugating enzyme 1	UFC1
Q9Y2E8	-6.38804	Down	313EV vs 205EV	Sodium/hydrogen exchanger 8	SLC9A8
P67870	-6.39056	Down	313EV vs 205EV	Casein kinase II subunit beta	CSNK2B
P62701	-6.392	Down	313EV vs 205EV	Small ribosomal subunit protein eS4, X isoform	RPS4X
Q13797	-6.39319	Down	313EV vs 205EV	Integrin alpha-9	ITGA9
P26640	-6.3934	Down	313EV vs 205EV	Valine--tRNA ligase	VARS1
Q03013	-6.40201	Down	313EV vs 205EV	Glutathione S-transferase Mu 4	GSTM4
P52292	-6.40226	Down	313EV vs 205EV	Importin subunit alpha-1	KPNA2
Q16576	-6.40906	Down	313EV vs 205EV	Histone-binding protein RBBP7	RBBP7
P46776	-6.43345	Down	313EV vs 205EV	Large ribosomal subunit protein uL15	RPL27A
P35237	-6.4381	Down	313EV vs 205EV	Serpin B6	SERPINB6
O14929	-6.44132	Down	313EV vs 205EV	Histone acetyltransferase type B catalytic subunit	HAT1
P18754	-6.44217	Down	313EV vs 205EV	Regulator of chromosome condensation	RCC1
Q15369	-6.44352	Down	313EV vs 205EV	Elongin-C	ELOC
P62333	-6.4567	Down	313EV vs 205EV	26S proteasome regulatory subunit 10B	PSMC6
P27361	-6.46118	Down	313EV vs 205EV	Mitogen-activated protein kinase 3	MAPK3
Q99873	-6.46175	Down	313EV vs 205EV	Protein arginine N-methyltransferase 1	PRMT1
P13674	-6.46258	Down	313EV vs 205EV	Prolyl 4-hydroxylase subunit alpha-1	P4HA1
Q7Z4W1	-6.47235	Down	313EV vs 205EV	L-xylulose reductase	DCXR
Q8N9N7	-6.47556	Down	313EV vs 205EV	Leucine-rich repeat-containing protein 57	LRRC57
P78527	-6.47589	Down	313EV vs 205EV	DNA-dependent protein kinase catalytic subunit	PRKDC
Q96QK1	-6.48603	Down	313EV vs 205EV	Vacuolar protein sorting-associated protein 35	VPS35
Q9HAU4	-6.49551	Down	313EV vs 205EV	E3 ubiquitin-protein ligase SMURF2	SMURF2
Q13347	-6.49997	Down	313EV vs 205EV	Eukaryotic translation initiation factor 3 subunit I	EIF3I
Q9NNW5	-6.50078	Down	313EV vs 205EV	tRNA (34-2'-O)-methyltransferase regulator WDR6	WDR6
O94886	-6.51143	Down	313EV vs 205EV	CSC1-like protein 1	TMEM63A
P49674	-6.55898	Down	313EV vs 205EV	Casein kinase I isoform epsilon	CSNK1E
Q14156	-6.56067	Down	313EV vs 205EV	Protein EFR3 homolog A	EFR3A
P62837	-6.56154	Down	313EV vs 205EV	Ubiquitin-conjugating enzyme E2 D2	UBE2D2
P50570	-6.56955	Down	313EV vs 205EV	Dynamin-2	DNM2
Q92805	-6.57014	Down	313EV vs 205EV	Golgin subfamily A member 1	GOLGA1
P60228	-6.5839	Down	313EV vs 205EV	Eukaryotic translation initiation factor 3 subunit E	EIF3E
Q9BTW9	-6.58461	Down	313EV vs 205EV	Tubulin-specific chaperone D	TBCD
Q96F07	-6.59158	Down	313EV vs 205EV	Cytoplasmic FMR1-interacting protein 2	CYFIP2
P41250	-6.5935	Down	313EV vs 205EV	Glycine--tRNA ligase	GARS1
O00468	-6.5959	Down	313EV vs 205EV	Agrin	AGRN
Q13491	-6.6043	Down	313EV vs 205EV	Neuronal membrane glycoprotein M6-b	GPM6B
P06241	-6.60937	Down	313EV vs 205EV	Tyrosine-protein kinase Fyn	FYN
Q15404	-6.62943	Down	313EV vs 205EV	Ras suppressor protein 1	RSU1
Q6P9B6	-6.64503	Down	313EV vs 205EV	MTOR-associated protein MEAK7	MEAK7
Q9Y3L5	-6.65389	Down	313EV vs 205EV	Ras-related protein Rap-2c	RAP2C
Q86VN1	-6.65837	Down	313EV vs 205EV	Vacuolar protein-sorting-associated protein 36	VPS36
P48163	-6.6609	Down	313EV vs 205EV	NADP-dependent malic enzyme	ME1
Q13838	-6.66511	Down	313EV vs 205EV	Spliceosome RNA helicase DDX39B	DDX39B
P53621	-6.66676	Down	313EV vs 205EV	Coatomer subunit alpha	COPA
Q14642	-6.66803	Down	313EV vs 205EV	Inositol polyphosphate-5-phosphatase A	INPP5A
P35998	-6.69408	Down	313EV vs 205EV	26S proteasome regulatory subunit 7	PSMC2
Q9Y3E7	-6.72843	Down	313EV vs 205EV	Charged multivesicular body protein 3	CHMP3
P61163	-6.73051	Down	313EV vs 205EV	Alpha-centractin	ACTR1A
Q99805	-6.7354	Down	313EV vs 205EV	Transmembrane 9 superfamily member 2	TM9SF2
Q9Y262	-6.74121	Down	313EV vs 205EV	Eukaryotic translation initiation factor 3 subunit L	EIF3L
P02649	-6.74363	Down	313EV vs 205EV	Apolipoprotein E	APOE
P49915	-6.75453	Down	313EV vs 205EV	GMP synthase [glutamine-hydrolyzing]	GMPS
Q14168	-6.7603	Down	313EV vs 205EV	MAGUK p55 subfamily member 2	MPP2
P10114	-6.7607	Down	313EV vs 205EV	Ras-related protein Rap-2a	RAP2A
P43250	-6.77043	Down	313EV vs 205EV	G protein-coupled receptor kinase 6	GRK6
O00487	-6.7958	Down	313EV vs 205EV	26S proteasome non-ATPase regulatory subunit 14	PSMD14
Q9Y625	-6.80934	Down	313EV vs 205EV	Glypican-6	GPC6
P60763	-6.81543	Down	313EV vs 205EV	Ras-related C3 botulinum toxin substrate 3	RAC3
O60636	-6.8354	Down	313EV vs 205EV	Tetraspanin-2	TSPAN2
P61313	-6.84735	Down	313EV vs 205EV	Large ribosomal subunit protein eL15	RPL15
Q71UM5	-6.8487	Down	313EV vs 205EV	Ribosomal protein eS27-like	RPS27L
Q9H8M9	-6.86302	Down	313EV vs 205EV	Protein eva-1 homolog A	EVA1A
Q10472	-6.8669	Down	313EV vs 205EV	Polypeptide N-acetylgalactosaminyltransferase 1	GALNT1
P41732	-6.86791	Down	313EV vs 205EV	Tetraspanin-7	TSPAN7
O15372	-6.86982	Down	313EV vs 205EV	Eukaryotic translation initiation factor 3 subunit H	EIF3H
Q14697	-6.87842	Down	313EV vs 205EV	Neutral alpha-glucosidase AB	GANAB
Q86YS7	-6.88364	Down	313EV vs 205EV	C2 domain-containing protein 5	C2CD5
Q96FW1	-6.89685	Down	313EV vs 205EV	Ubiquitin thioesterase OTUB1	OTUB1
Q9NRW1	-6.90106	Down	313EV vs 205EV	Ras-related protein Rab-6B	RAB6B
P17812	-6.90163	Down	313EV vs 205EV	CTP synthase 1	CTPS1
Q68D85	-6.92635	Down	313EV vs 205EV	Natural cytotoxicity triggering receptor 3 ligand 1	NCR3LG1
P43034	-6.93568	Down	313EV vs 205EV	Platelet-activating factor acetylhydrolase IB subunit beta	PAFAH1B1
Q9HD67	-6.9463	Down	313EV vs 205EV	Unconventional myosin-X	MYO10
O43795	-6.94745	Down	313EV vs 205EV	Unconventional myosin-Ib	MYO1B
P12268	-6.95156	Down	313EV vs 205EV	Inosine-5'-monophosphate dehydrogenase 2	IMPDH2
P61081	-6.95943	Down	313EV vs 205EV	NEDD8-conjugating enzyme Ubc12	UBE2M
P14868	-6.98094	Down	313EV vs 205EV	Aspartate--tRNA ligase, cytoplasmic	DARS1
Q15262	-6.98431	Down	313EV vs 205EV	Receptor-type tyrosine-protein phosphatase kappa	PTPRK
P62269	-7.00449	Down	313EV vs 205EV	Small ribosomal subunit protein uS13	RPS18
Q9Y6M5	-7.00565	Down	313EV vs 205EV	Proton-coupled zinc antiporter SLC30A1	SLC30A1
Q16514	-7.01011	Down	313EV vs 205EV	Transcription initiation factor TFIID subunit 12	TAF12
P01116	-7.03299	Down	313EV vs 205EV	GTPase KRas	KRAS
Q96H20	-7.04636	Down	313EV vs 205EV	Vacuolar-sorting protein SNF8	SNF8
P55058	-7.04696	Down	313EV vs 205EV	Phospholipid transfer protein	PLTP
P51570	-7.06409	Down	313EV vs 205EV	Galactokinase	GALK1
P08134	-7.06459	Down	313EV vs 205EV	Rho-related GTP-binding protein RhoC	RHOC
P19623	-7.06894	Down	313EV vs 205EV	Spermidine synthase	SRM
Q9NQ84	-7.07014	Down	313EV vs 205EV	G-protein coupled receptor family C group 5 member C	GPRC5C
Q9UMS4	-7.08434	Down	313EV vs 205EV	Pre-mRNA-processing factor 19	PRPF19
O94766	-7.09001	Down	313EV vs 205EV	Galactosylgalactosylxylosylprotein 3-beta-glucuronosyltransferase 3	B3GAT3
Q14112	-7.09298	Down	313EV vs 205EV	Nidogen-2	NID2
Q08623	-7.13298	Down	313EV vs 205EV	Pseudouridine-5'-phosphatase	PUDP
P33992	-7.14279	Down	313EV vs 205EV	DNA replication licensing factor MCM5	MCM5
Q16555	-7.14772	Down	313EV vs 205EV	Dihydropyrimidinase-related protein 2	DPYSL2
P33993	-7.15539	Down	313EV vs 205EV	DNA replication licensing factor MCM7	MCM7
P20339	-7.16456	Down	313EV vs 205EV	Ras-related protein Rab-5A	RAB5A
P60866	-7.16814	Down	313EV vs 205EV	Small ribosomal subunit protein uS10	RPS20
Q9NZH0	-7.17178	Down	313EV vs 205EV	G-protein coupled receptor family C group 5 member B	GPRC5B
P55795	-7.17271	Down	313EV vs 205EV	Heterogeneous nuclear ribonucleoprotein H2	HNRNPH2
Q9UIW2	-7.18311	Down	313EV vs 205EV	Plexin-A1	PLXNA1
P62195	-7.20091	Down	313EV vs 205EV	26S proteasome regulatory subunit 8	PSMC5
O14786	-7.20948	Down	313EV vs 205EV	Neuropilin-1	NRP1
P60891	-7.21958	Down	313EV vs 205EV	Ribose-phosphate pyrophosphokinase 1	PRPS1
P29992	-7.23111	Down	313EV vs 205EV	Guanine nucleotide-binding protein subunit alpha-11	GNA11
O15523	-7.24508	Down	313EV vs 205EV	ATP-dependent RNA helicase DDX3Y	DDX3Y
Q92930	-7.24763	Down	313EV vs 205EV	Ras-related protein Rab-8B	RAB8B
P12081	-7.2651	Down	313EV vs 205EV	Histidine--tRNA ligase, cytoplasmic	HARS1
Q12931	-7.27459	Down	313EV vs 205EV	Heat shock protein 75 kDa, mitochondrial	TRAP1
P55060	-7.27542	Down	313EV vs 205EV	Exportin-2	CSE1L
P51511	-7.28054	Down	313EV vs 205EV	Matrix metalloproteinase-15	MMP15
Q9UBQ0	-7.3174	Down	313EV vs 205EV	Vacuolar protein sorting-associated protein 29	VPS29
P35268	-7.3292	Down	313EV vs 205EV	Large ribosomal subunit protein eL22	RPL22
Q9H0H5	-7.35639	Down	313EV vs 205EV	Rac GTPase-activating protein 1	RACGAP1
P27487	-7.35756	Down	313EV vs 205EV	Dipeptidyl peptidase 4	DPP4
P0CI26	-7.36877	Down	313EV vs 205EV	Tripartite motif-containing protein 49C	TRIM49C
P62280	-7.3702	Down	313EV vs 205EV	Small ribosomal subunit protein uS17	RPS11
P08133	-7.40138	Down	313EV vs 205EV	Annexin A6	ANXA6
P61129	-7.40257	Down	313EV vs 205EV	Zinc finger CCCH domain-containing protein 6	ZC3H6
Q9HAT8	-7.40462	Down	313EV vs 205EV	E3 ubiquitin-protein ligase pellino homolog 2	PELI2
Q7KZF4	-7.40699	Down	313EV vs 205EV	Staphylococcal nuclease domain-containing protein 1	SND1
P61421	-7.41027	Down	313EV vs 205EV	V-type proton ATPase subunit d 1	ATP6V0D1
Q9BZM4	-7.41878	Down	313EV vs 205EV	UL16-binding protein 3	ULBP3
O60547	-7.41909	Down	313EV vs 205EV	GDP-mannose 4,6 dehydratase	GMDS
Q8WUY9	-7.43527	Down	313EV vs 205EV	DEP domain-containing protein 1B	DEPDC1B
P30419	-7.44161	Down	313EV vs 205EV	Glycylpeptide N-tetradecanoyltransferase 1	NMT1
Q15393	-7.44286	Down	313EV vs 205EV	Splicing factor 3B subunit 3	SF3B3
P46777	-7.4632	Down	313EV vs 205EV	Large ribosomal subunit protein uL18	RPL5
Q9UHB9	-7.46862	Down	313EV vs 205EV	Signal recognition particle subunit SRP68	SRP68
P09960	-7.46872	Down	313EV vs 205EV	Leukotriene A-4 hydrolase	LTA4H
O75340	-7.47637	Down	313EV vs 205EV	Programmed cell death protein 6	PDCD6
P62495	-7.47771	Down	313EV vs 205EV	Eukaryotic peptide chain release factor subunit 1	ETF1
P33176	-7.48774	Down	313EV vs 205EV	Kinesin-1 heavy chain	KIF5B
P61764	-7.49709	Down	313EV vs 205EV	Syntaxin-binding protein 1	STXBP1
P46782	-7.50124	Down	313EV vs 205EV	Small ribosomal subunit protein uS7	RPS5
P37108	-7.50259	Down	313EV vs 205EV	Signal recognition particle 14 kDa protein	SRP14
O75688	-7.50952	Down	313EV vs 205EV	Protein phosphatase 1B	PPM1B
P98160	-7.51123	Down	313EV vs 205EV	Basement membrane-specific heparan sulfate proteoglycan core protein	HSPG2
Q16181	-7.5254	Down	313EV vs 205EV	Septin-7	SEPTIN7
P00918	-7.55992	Down	313EV vs 205EV	Carbonic anhydrase 2	CA2
O75874	-7.56236	Down	313EV vs 205EV	Isocitrate dehydrogenase [NADP] cytoplasmic	IDH1
Q14542	-7.58269	Down	313EV vs 205EV	Equilibrative nucleoside transporter 2	SLC29A2
P06280	-7.61733	Down	313EV vs 205EV	Alpha-galactosidase A	GLA
Q9NVP1	-7.62315	Down	313EV vs 205EV	ATP-dependent RNA helicase DDX18	DDX18
Q8TDN2	-7.62654	Down	313EV vs 205EV	Potassium voltage-gated channel subfamily V member 2	KCNV2
O15145	-7.62783	Down	313EV vs 205EV	Actin-related protein 2/3 complex subunit 3	ARPC3
Q10567	-7.62848	Down	313EV vs 205EV	AP-1 complex subunit beta-1	AP1B1
Q14703	-7.64043	Down	313EV vs 205EV	Membrane-bound transcription factor site-1 protease	MBTPS1
O00232	-7.64773	Down	313EV vs 205EV	26S proteasome non-ATPase regulatory subunit 12	PSMD12
P21266	-7.6628	Down	313EV vs 205EV	Glutathione S-transferase Mu 3	GSTM3
P15374	-7.67938	Down	313EV vs 205EV	Ubiquitin carboxyl-terminal hydrolase isozyme L3	UCHL3
Q99615	-7.68739	Down	313EV vs 205EV	DnaJ homolog subfamily C member 7	DNAJC7
A0A2R8Y4L2	-7.69521	Down	313EV vs 205EV	Heterogeneous nuclear ribonucleoprotein A1-like 3	HNRNPA1L3
P08962	-7.70666	Down	313EV vs 205EV	CD63 antigen	CD63
P40429	-7.7261	Down	313EV vs 205EV	Large ribosomal subunit protein uL13	RPL13A
Q15008	-7.72637	Down	313EV vs 205EV	26S proteasome non-ATPase regulatory subunit 6	PSMD6
Q6ZN30	-7.72693	Down	313EV vs 205EV	Zinc finger protein basonuclin-2	BNC2
P62081	-7.73261	Down	313EV vs 205EV	Small ribosomal subunit protein eS7	RPS7
P27635	-7.7384	Down	313EV vs 205EV	Large ribosomal subunit protein uL16	RPL10
P29144	-7.74623	Down	313EV vs 205EV	Tripeptidyl-peptidase 2	TPP2
Q14517	-7.75279	Down	313EV vs 205EV	Protocadherin Fat 1	FAT1
Q9C0H2	-7.75347	Down	313EV vs 205EV	Protein tweety homolog 3	TTYH3
P11766	-7.75361	Down	313EV vs 205EV	Alcohol dehydrogenase class-3	ADH5
P56199	-7.77377	Down	313EV vs 205EV	Integrin alpha-1	ITGA1
P17301	-7.78768	Down	313EV vs 205EV	Integrin alpha-2	ITGA2
Q13765	-7.78874	Down	313EV vs 205EV	Nascent polypeptide-associated complex subunit alpha	NACA
P22102	-7.80356	Down	313EV vs 205EV	Trifunctional purine biosynthetic protein adenosine-3	GART
Q00013	-7.81718	Down	313EV vs 205EV	55 kDa erythrocyte membrane protein	MPP1
O14980	-7.82148	Down	313EV vs 205EV	Exportin-1	XPO1
Q9NY47	-7.83171	Down	313EV vs 205EV	Voltage-dependent calcium channel subunit alpha-2/delta-2	CACNA2D2
P14550	-7.83313	Down	313EV vs 205EV	Aldo-keto reductase family 1 member A1	AKR1A1
P23284	-7.84021	Down	313EV vs 205EV	Peptidyl-prolyl cis-trans isomerase B	PPIB
Q9BSA4	-7.85425	Down	313EV vs 205EV	Protein tweety homolog 2	TTYH2
P30043	-7.85476	Down	313EV vs 205EV	Flavin reductase (NADPH)	BLVRB
Q16878	-7.85907	Down	313EV vs 205EV	Cysteine dioxygenase type 1	CDO1
P49588	-7.86224	Down	313EV vs 205EV	Alanine--tRNA ligase, cytoplasmic	AARS1
P09417	-7.9371	Down	313EV vs 205EV	Dihydropteridine reductase	QDPR
P61221	-7.94272	Down	313EV vs 205EV	ATP-binding cassette sub-family E member 1	ABCE1
P08243	-7.95818	Down	313EV vs 205EV	Asparagine synthetase [glutamine-hydrolyzing]	ASNS
O14817	-7.96478	Down	313EV vs 205EV	Tetraspanin-4	TSPAN4
Q08380	-7.99061	Down	313EV vs 205EV	Galectin-3-binding protein	LGALS3BP
Q9NZJ4	-8.00975	Down	313EV vs 205EV	Sacsin	SACS
Q9NRX5	-8.03855	Down	313EV vs 205EV	Serine incorporator 1	SERINC1
P62244	-8.04613	Down	313EV vs 205EV	Small ribosomal subunit protein uS8	RPS15A
P32969	-8.06295	Down	313EV vs 205EV	Large ribosomal subunit protein uL6	RPL9
P84085	-8.06986	Down	313EV vs 205EV	ADP-ribosylation factor 5	ARF5
O43242	-8.07641	Down	313EV vs 205EV	26S proteasome non-ATPase regulatory subunit 3	PSMD3
Q99808	-8.09599	Down	313EV vs 205EV	Equilibrative nucleoside transporter 1	SLC29A1
P31939	-8.11976	Down	313EV vs 205EV	Bifunctional purine biosynthesis protein ATIC	ATIC
Q7Z5G4	-8.1303	Down	313EV vs 205EV	Golgin subfamily A member 7	GOLGA7
O60488	-8.13961	Down	313EV vs 205EV	Long-chain-fatty-acid--CoA ligase 4	ACSL4
P09525	-8.14242	Down	313EV vs 205EV	Annexin A4	ANXA4
Q9UQ80	-8.14367	Down	313EV vs 205EV	Proliferation-associated protein 2G4	PA2G4
P17693	-8.14606	Down	313EV vs 205EV	HLA class I histocompatibility antigen, alpha chain G	HLA-G
O00231	-8.15237	Down	313EV vs 205EV	26S proteasome non-ATPase regulatory subunit 11	PSMD11
P07948	-8.15619	Down	313EV vs 205EV	Tyrosine-protein kinase Lyn	LYN
O43684	-8.15938	Down	313EV vs 205EV	Mitotic checkpoint protein BUB3	BUB3
P12956	-8.22316	Down	313EV vs 205EV	X-ray repair cross-complementing protein 6	XRCC6
P06737	-8.23502	Down	313EV vs 205EV	Glycogen phosphorylase, liver form	PYGL
P68400	-8.27031	Down	313EV vs 205EV	Casein kinase II subunit alpha	CSNK2A1
P26373	-8.28093	Down	313EV vs 205EV	Large ribosomal subunit protein eL13	RPL13
Q96AC1	-8.29636	Down	313EV vs 205EV	Fermitin family homolog 2	FERMT2
Q96PY5	-8.30363	Down	313EV vs 205EV	Formin-like protein 2	FMNL2
O14910	-8.30373	Down	313EV vs 205EV	Protein lin-7 homolog A	LIN7A
O75351	-8.31171	Down	313EV vs 205EV	Vacuolar protein sorting-associated protein 4B	VPS4B
P84095	-8.31587	Down	313EV vs 205EV	Rho-related GTP-binding protein RhoG	RHOG
P14543	-8.31835	Down	313EV vs 205EV	Nidogen-1	NID1
O60884	-8.32818	Down	313EV vs 205EV	DnaJ homolog subfamily A member 2	DNAJA2
Q9NZI8	-8.34464	Down	313EV vs 205EV	Insulin-like growth factor 2 mRNA-binding protein 1	IGF2BP1
O00159	-8.38294	Down	313EV vs 205EV	Unconventional myosin-Ic	MYO1C
P49736	-8.39198	Down	313EV vs 205EV	DNA replication licensing factor MCM2	MCM2
Q86VE9	-8.41016	Down	313EV vs 205EV	Serine incorporator 5	SERINC5
O75083	-8.43459	Down	313EV vs 205EV	WD repeat-containing protein 1	WDR1
Q6UVY6	-8.47109	Down	313EV vs 205EV	DBH-like monooxygenase protein 1	MOXD1
Q9H4F8	-8.55316	Down	313EV vs 205EV	SPARC-related modular calcium-binding protein 1	SMOC1
P62753	-8.56198	Down	313EV vs 205EV	Small ribosomal subunit protein eS6	RPS6
P62913	-8.57375	Down	313EV vs 205EV	Large ribosomal subunit protein uL5	RPL11
Q02241	-8.58597	Down	313EV vs 205EV	Kinesin-like protein KIF23	KIF23
Q9Y3I0	-8.58888	Down	313EV vs 205EV	RNA-splicing ligase RtcB homolog	RTCB
P62249	-8.58995	Down	313EV vs 205EV	Small ribosomal subunit protein uS9	RPS16
Q02543	-8.59938	Down	313EV vs 205EV	Large ribosomal subunit protein eL20	RPL18A
P07947	-8.61056	Down	313EV vs 205EV	Tyrosine-protein kinase Yes	YES1
P18124	-8.65544	Down	313EV vs 205EV	Large ribosomal subunit protein uL30	RPL7
Q13813	-8.65675	Down	313EV vs 205EV	Spectrin alpha chain, non-erythrocytic 1	SPTAN1
Q92485	-8.69557	Down	313EV vs 205EV	Acid sphingomyelinase-like phosphodiesterase 3b	SMPDL3B
P63167	-8.71641	Down	313EV vs 205EV	Dynein light chain 1, cytoplasmic	DYNLL1
Q9UKZ9	-8.73772	Down	313EV vs 205EV	Procollagen C-endopeptidase enhancer 2	PCOLCE2
Q13308	-8.76095	Down	313EV vs 205EV	Inactive tyrosine-protein kinase 7	PTK7
Q14204	-8.76548	Down	313EV vs 205EV	Cytoplasmic dynein 1 heavy chain 1	DYNC1H1
P46781	-8.84539	Down	313EV vs 205EV	Small ribosomal subunit protein uS4	RPS9
P61247	-8.9188	Down	313EV vs 205EV	Small ribosomal subunit protein eS1	RPS3A
Q92626	-8.92044	Down	313EV vs 205EV	Peroxidasin homolog	PXDN
P12821	-8.92172	Down	313EV vs 205EV	Angiotensin-converting enzyme	ACE
O95084	-8.94756	Down	313EV vs 205EV	Serine protease 23	PRSS23
P62070	-8.96825	Down	313EV vs 205EV	Ras-related protein R-Ras2	RRAS2
P30520	-9.00523	Down	313EV vs 205EV	Adenylosuccinate synthetase isozyme 2	ADSS2
P59998	-9.02054	Down	313EV vs 205EV	Actin-related protein 2/3 complex subunit 4	ARPC4
P04083	-9.02151	Down	313EV vs 205EV	Annexin A1	ANXA1
P61160	-9.02614	Down	313EV vs 205EV	Actin-related protein 2	ACTR2
Q9BX67	-9.08	Down	313EV vs 205EV	Junctional adhesion molecule C	JAM3
P38919	-9.08542	Down	313EV vs 205EV	Eukaryotic initiation factor 4A-III	EIF4A3
P50914	-9.12446	Down	313EV vs 205EV	Large ribosomal subunit protein eL14	RPL14
Q96EY5	-9.14626	Down	313EV vs 205EV	Multivesicular body subunit 12A	MVB12A
Q12792	-9.16077	Down	313EV vs 205EV	Twinfilin-1	TWF1
P29317	-9.16785	Down	313EV vs 205EV	Ephrin type-A receptor 2	EPHA2
P07093	-9.17915	Down	313EV vs 205EV	Glia-derived nexin	SERPINE2
P05388	-9.21927	Down	313EV vs 205EV	Large ribosomal subunit protein uL10	RPLP0
O00186	-9.22331	Down	313EV vs 205EV	Syntaxin-binding protein 3	STXBP3
Q8N5I2	-9.24242	Down	313EV vs 205EV	Arrestin domain-containing protein 1	ARRDC1
P14923	-9.25552	Down	313EV vs 205EV	Junction plakoglobin	JUP
A0A8I5KQE6	-9.30874	Down	313EV vs 205EV	Small ribosomal subunit protein uS2B	RPSA2
Q14974	-9.35954	Down	313EV vs 205EV	Importin subunit beta-1	KPNB1
P15151	-9.41185	Down	313EV vs 205EV	Poliovirus receptor	PVR
P62330	-9.41594	Down	313EV vs 205EV	ADP-ribosylation factor 6	ARF6
Q9NT22	-9.42675	Down	313EV vs 205EV	EMILIN-3	EMILIN3
P14324	-9.45602	Down	313EV vs 205EV	Farnesyl pyrophosphate synthase	FDPS
P04439	-9.46599	Down	313EV vs 205EV	HLA class I histocompatibility antigen, A alpha chain	HLA-A
Q9H7P6	-9.52657	Down	313EV vs 205EV	Multivesicular body subunit 12B	MVB12B
Q15382	-9.52828	Down	313EV vs 205EV	GTP-binding protein Rheb	RHEB
P53396	-9.52956	Down	313EV vs 205EV	ATP-citrate synthase	ACLY
P48643	-9.53087	Down	313EV vs 205EV	T-complex protein 1 subunit epsilon	CCT5
O94813	-9.542	Down	313EV vs 205EV	Slit homolog 2 protein	SLIT2
Q04941	-9.5854	Down	313EV vs 205EV	Proteolipid protein 2	PLP2
Q07020	-9.65186	Down	313EV vs 205EV	Large ribosomal subunit protein eL18	RPL18
P06493	-9.68882	Down	313EV vs 205EV	Cyclin-dependent kinase 1	CDK1
Q99832	-9.71424	Down	313EV vs 205EV	T-complex protein 1 subunit eta	CCT7
P18085	-9.73351	Down	313EV vs 205EV	ADP-ribosylation factor 4	ARF4
P40227	-9.75269	Down	313EV vs 205EV	T-complex protein 1 subunit zeta	CCT6A
Q7L7X3	-9.75269	Down	313EV vs 205EV	Serine/threonine-protein kinase TAO1	TAOK1
Q8TE73	-9.75592	Down	313EV vs 205EV	Dynein axonemal heavy chain 5	DNAH5
P01112	-9.75721	Down	313EV vs 205EV	GTPase HRas	HRAS
O75131	-9.76585	Down	313EV vs 205EV	Copine-3	CPNE3
P42356	-9.83516	Down	313EV vs 205EV	Phosphatidylinositol 4-kinase alpha	PI4KA
Q7L576	-9.86299	Down	313EV vs 205EV	Cytoplasmic FMR1-interacting protein 1	CYFIP1
Q9HD42	-9.86372	Down	313EV vs 205EV	Charged multivesicular body protein 1a	CHMP1A
O14936	-9.90421	Down	313EV vs 205EV	Peripheral plasma membrane protein CASK	CASK
Q9NUQ9	-9.93805	Down	313EV vs 205EV	CYFIP-related Rac1 interactor B	CYRIB
Q9C0D4	-9.95023	Down	313EV vs 205EV	Zinc finger protein 518B	ZNF518B
Q00610	-9.99723	Down	313EV vs 205EV	Clathrin heavy chain 1	CLTC
Q9H9H4	-10.032	Down	313EV vs 205EV	Vacuolar protein sorting-associated protein 37B	VPS37B
Q8WWI5	-10.1172	Down	313EV vs 205EV	Choline transporter-like protein 1	SLC44A1
Q9ULC3	-10.127	Down	313EV vs 205EV	Ras-related protein Rab-23	RAB23
P60842	-10.1445	Down	313EV vs 205EV	Eukaryotic initiation factor 4A-I	EIF4A1
Q7LBR1	-10.2421	Down	313EV vs 205EV	Charged multivesicular body protein 1b	CHMP1B
Q9UK41	-10.2511	Down	313EV vs 205EV	Vacuolar protein sorting-associated protein 28 homolog	VPS28
P62241	-10.2715	Down	313EV vs 205EV	Small ribosomal subunit protein eS8	RPS8
P61225	-10.3517	Down	313EV vs 205EV	Ras-related protein Rap-2b	RAP2B
Q9UNE7	-10.3576	Down	313EV vs 205EV	E3 ubiquitin-protein ligase CHIP	STUB1
P62820	-10.397	Down	313EV vs 205EV	Ras-related protein Rab-1A	RAB1A
P63244	-10.4454	Down	313EV vs 205EV	Small ribosomal subunit protein RACK1	RACK1
Q9NUP9	-10.4542	Down	313EV vs 205EV	Protein lin-7 homolog C	LIN7C
P09972	-10.5813	Down	313EV vs 205EV	Fructose-bisphosphate aldolase C	ALDOC
P11586	-10.5889	Down	313EV vs 205EV	C-1-tetrahydrofolate synthase, cytoplasmic	MTHFD1
P23396	-10.6032	Down	313EV vs 205EV	Small ribosomal subunit protein uS3	RPS3
P61769	-10.7123	Down	313EV vs 205EV	Beta-2-microglobulin	B2M
P49368	-10.7156	Down	313EV vs 205EV	T-complex protein 1 subunit gamma	CCT3
P61026	-10.7827	Down	313EV vs 205EV	Ras-related protein Rab-10	RAB10
P51153	-10.7987	Down	313EV vs 205EV	Ras-related protein Rab-13	RAB13
Q9UI30	-10.8029	Down	313EV vs 205EV	Multifunctional methyltransferase subunit TRM112-like protein	TRMT112
Q5VW32	-10.8832	Down	313EV vs 205EV	BRO1 domain-containing protein BROX	BROX
Q71DI3	-11.1205	Down	313EV vs 205EV	Histone H3.2	H3C15
P16949	-11.1735	Down	313EV vs 205EV	Stathmin	STMN1
P68104	-11.3874	Down	313EV vs 205EV	Elongation factor 1-alpha 1	EEF1A1
P84077	-11.4531	Down	313EV vs 205EV	ADP-ribosylation factor 1	ARF1
P20340	-11.465	Down	313EV vs 205EV	Ras-related protein Rab-6A	RAB6A
P63267	-11.4857	Down	313EV vs 205EV	Actin, gamma-enteric smooth muscle	ACTG2
P31947	-11.5228	Down	313EV vs 205EV	14-3-3 protein sigma	SFN
P35221	-11.8593	Down	313EV vs 205EV	Catenin alpha-1	CTNNA1
P49327	-11.8624	Down	313EV vs 205EV	Fatty acid synthase	FASN
P07355	-12.0268	Down	313EV vs 205EV	Annexin A2	ANXA2
Q9HAV0	-12.0747	Down	313EV vs 205EV	Guanine nucleotide-binding protein subunit beta-4	GNB4
Q9BQE3	-12.1166	Down	313EV vs 205EV	Tubulin alpha-1C chain	TUBA1C
O43405	-12.1731	Down	313EV vs 205EV	Cochlin	COCH
P68371	-12.2274	Down	313EV vs 205EV	Tubulin beta-4B chain	TUBB4B
P61224	-12.5094	Down	313EV vs 205EV	Ras-related protein Rap-1b	RAP1B
P0DMV8	-17.2587	Down	313EV vs 205EV	Heat shock 70 kDa protein 1A	HSPA1A
